# Supplementary material for: 3-[(1-Benzyl-1H-1,2,3-triazol-4-yl)methyl]-1,5-dimethyl-1,5-benzodiazepine-2,4-dione
Source: Acta Crystallogr Sect E Struct Rep Online. 2010 Feb 13;66(Pt 3):o632. doi: 10.1107/S1600536810005313 (PMC2983517; doi:10.1107/S1600536810005313)
Supplement: Supplementary file 2 [file e-66-0o632-Isup2.hkl]

# 
# h,k,l, Fc-squared, Fo-squared, sigma(Fo-squared) and status flag 
# 
data_I
_shelx_title '  P-1' 
_shelx_refln_list_code          4 
_shelx_F_calc_maximum      103.43 
_exptl_crystal_F_000       396.00 
_reflns_d_resolution_high  0.8409 
 
loop_ 
 _symmetry_equiv_pos_as_xyz 
 'x, y, z' 
 '-x, -y, -z' 
 
_cell_length_a     8.3380 
_cell_length_b     9.1033 
_cell_length_c    13.4796 
_cell_angle_alpha  95.385 
_cell_angle_beta  107.840 
_cell_angle_gamma 101.768 
 
_shelx_F_squared_multiplier     1.000 
 
loop_ 
 _refln_index_h 
 _refln_index_k 
 _refln_index_l 
 _refln_F_squared_calc 
 _refln_F_squared_meas 
 _refln_F_squared_sigma 
 _refln_observed_status 
   1   0   0        2.01        0.76      2.74 o 
   2   0   0      801.42      797.70     13.07 o 
   3   0   0     1017.13     1088.06     17.92 o 
   4   0   0      328.01      349.84      7.64 o 
   5   0   0      430.78      417.78      9.23 o 
   6   0   0       67.01       71.74      4.38 o 
   7   0   0        0.02       -0.57      2.63 o 
   8   0   0       13.96       14.95      8.30 o 
   9   0   0        2.94        2.48      4.43 o 
  -9   1   0       12.55        8.44      4.77 o 
  -8   1   0        0.94       -2.53      3.60 o 
  -7   1   0       23.19       23.21      3.64 o 
  -6   1   0        0.15        0.32      2.30 o 
  -5   1   0      850.16      857.39     13.51 o 
  -4   1   0      304.02      310.10      6.46 o 
  -3   1   0     1002.55      965.44     14.05 o 
  -1   1   0        5.39       10.72      2.66 o 
   1   1   0     4357.37     4268.34     63.84 o 
   2   1   0     4411.53     4613.23     69.45 o 
   3   1   0       12.08       10.09      1.88 o 
   4   1   0      344.18      373.67      8.28 o 
   5   1   0       35.44       32.83      3.30 o 
   6   1   0       33.05       37.49      3.72 o 
   7   1   0       29.39       20.89      3.64 o 
   8   1   0       12.92       15.45      5.01 o 
  -9   2   0       53.43       42.62      6.41 o 
  -8   2   0       79.38      102.66      7.60 o 
  -7   2   0      787.35      782.40     15.58 o 
  -6   2   0        1.24       -0.57      1.85 o 
  -5   2   0       72.84       73.04      3.16 o 
  -4   2   0     1146.94     1090.59     18.91 o 
  -3   2   0      895.53      863.12     12.74 o 
  -2   2   0        5.20       11.90      1.80 o 
  -1   2   0      181.55      175.47     11.05 o 
   0   2   0     7713.77     7584.21    147.03 o 
   1   2   0      829.49      841.25     13.87 o 
   2   2   0      451.72      486.61      9.14 o 
   3   2   0      295.35      317.15      7.23 o 
   4   2   0      519.11      497.61     10.48 o 
   5   2   0      150.80      165.30      5.93 o 
   6   2   0       31.53       30.24      3.70 o 
   7   2   0       15.91       12.99      4.47 o 
   8   2   0        5.98        2.61      3.58 o 
  -9   3   0       97.70       96.38     14.54 o 
  -8   3   0        1.10       -5.31      3.54 o 
  -7   3   0       88.57       93.99      5.31 o 
  -6   3   0      551.88      549.99     10.05 o 
  -5   3   0      531.27      514.15     21.46 o 
  -4   3   0       34.22       38.33      2.21 o 
  -3   3   0      681.45      653.76     10.14 o 
  -1   3   0      159.75      151.74      5.11 o 
   0   3   0        1.68        0.69      1.23 o 
   1   3   0       82.13       74.06      2.53 o 
   2   3   0      392.41      417.97      7.34 o 
   3   3   0        0.81       -1.15      1.80 o 
   4   3   0      923.52     1001.99     18.42 o 
   5   3   0       88.47       99.18      5.36 o 
   6   3   0      164.83      162.44      6.72 o 
   7   3   0        0.13       -1.59      3.14 o 
   8   3   0       15.07       18.16      4.50 o 
  -9   4   0       12.87        9.99      4.94 o 
  -8   4   0      132.90      136.87     12.58 o 
  -7   4   0      547.94      528.26     14.59 o 
  -6   4   0      145.83      154.67      8.09 o 
  -5   4   0      136.59      137.89      4.10 o 
  -4   4   0      295.88      287.27      5.75 o 
  -3   4   0        6.72        2.91      2.85 o 
  -2   4   0      533.60      534.18     13.17 o 
  -1   4   0      978.69     1003.71     22.21 o 
   0   4   0      295.45      291.73      7.96 o 
   1   4   0      118.74      104.86      3.32 o 
   2   4   0      906.95      980.15     15.12 o 
   3   4   0       21.43       21.10      3.00 o 
   4   4   0      472.65      466.51     10.84 o 
   5   4   0      319.89      323.27      9.22 o 
   6   4   0        0.53       -4.65      3.10 o 
   7   4   0        3.45        2.99      3.90 o 
  -9   5   0       18.58       22.87      8.31 o 
  -8   5   0       98.74      111.76      7.40 o 
  -7   5   0        6.65        5.12      3.08 o 
  -6   5   0      664.26      656.31     11.62 o 
  -5   5   0        0.24        0.41      1.73 o 
  -4   5   0      158.11      163.36      6.61 o 
  -3   5   0       12.30       10.48      3.86 o 
  -2   5   0      190.49      189.32      6.97 o 
  -1   5   0       65.11       72.11      2.92 o 
   0   5   0      159.70      149.71      4.84 o 
   1   5   0        3.56        1.42      1.62 o 
   2   5   0       60.59       67.54      3.37 o 
   3   5   0        5.81        7.47      2.75 o 
   4   5   0      100.66      111.27      5.70 o 
   5   5   0      203.70      209.27      7.67 o 
   6   5   0       77.91       94.68      6.46 o 
   7   5   0       19.10       16.49      4.56 o 
  -8   6   0        4.05        5.67      4.58 o 
  -7   6   0       22.79       20.28      5.05 o 
  -6   6   0       59.64       62.97      4.64 o 
  -5   6   0      128.21      113.88     13.76 o 
  -4   6   0       13.00        4.39      4.81 o 
  -3   6   0       72.69       74.41     10.59 o 
  -2   6   0      205.51      195.43     20.63 o 
  -1   6   0      249.29      238.15      6.03 o 
   0   6   0      116.48      104.65      3.73 o 
   1   6   0       10.14       10.13      2.13 o 
   2   6   0      179.34      185.02      5.33 o 
   3   6   0       11.89        7.82      3.17 o 
   4   6   0      363.00      345.88      9.76 o 
   5   6   0       62.62       72.78      5.93 o 
   6   6   0        7.42        7.86      4.33 o 
  -8   7   0        0.33        0.47      4.85 o 
  -7   7   0       12.45        6.36      6.99 o 
  -6   7   0       58.33       58.06      5.77 o 
  -5   7   0        0.02        0.10      3.19 o 
  -4   7   0      447.85      464.65     19.55 o 
  -3   7   0      404.25      389.44     18.22 o 
  -2   7   0      107.26      109.79     10.30 o 
  -1   7   0      117.49      115.13      6.56 o 
   0   7   0       76.66       86.15      9.02 o 
   1   7   0      178.02      173.13      5.27 o 
   2   7   0        3.11        3.82      5.77 o 
   3   7   0        3.90        1.38      3.39 o 
   4   7   0        0.98       -4.55      3.44 o 
   5   7   0      141.44      138.60      7.66 o 
  -7   8   0       68.27       69.68     11.14 o 
  -6   8   0       26.45       27.07      5.24 o 
  -5   8   0      175.11      166.62     13.70 o 
  -4   8   0       25.96       20.80      4.56 o 
  -3   8   0      196.66      217.79      9.37 o 
  -2   8   0     1285.88     1318.60     35.53 o 
  -1   8   0       49.31       60.43      7.58 o 
   0   8   0        0.33       -2.35      3.13 o 
   1   8   0        9.18        5.66      4.20 o 
   2   8   0        0.95       -2.78      4.31 o 
   3   8   0      103.27      111.35     11.06 o 
   4   8   0        3.42        5.11      4.11 o 
  -6   9   0        7.54       12.82      7.82 o 
  -5   9   0       11.67        5.37      4.71 o 
  -4   9   0       37.54       33.03      5.78 o 
  -3   9   0      133.01      142.93      8.29 o 
  -2   9   0      302.36      276.75     18.16 o 
  -1   9   0        3.75       -0.84      3.56 o 
   0   9   0        0.20        0.31      3.61 o 
   1   9   0        0.17       -2.90      3.54 o 
   2   9   0       12.81       11.96      5.49 o 
   3   9   0        2.75        6.48      5.62 o 
  -5  10   0       39.38       48.70      6.90 o 
  -4  10   0       24.74       24.34      5.80 o 
  -3  10   0       60.75       59.17     14.19 o 
  -2  10   0      118.64      117.57      9.01 o 
  -1  10   0       70.09       66.28      6.10 o 
   0  10   0        1.28       -0.05      4.19 o 
   1  10   0       35.57       23.79      6.61 o 
  -1 -10   1       41.59       49.12     11.74 o 
   0 -10   1       98.25      108.34      7.32 o 
   1 -10   1       76.18       70.76      7.93 o 
   2 -10   1        0.17       -5.26      5.38 o 
   3 -10   1       20.55       16.41      5.36 o 
   4 -10   1        1.52        6.75      4.94 o 
   5 -10   1       60.45       66.58      8.26 o 
  -3  -9   1        3.50        5.94      5.63 o 
  -2  -9   1       29.40       19.24      5.98 o 
  -1  -9   1      200.15      195.12     10.48 o 
   0  -9   1      217.51      234.70      9.87 o 
   1  -9   1       35.80       38.31      4.94 o 
   2  -9   1      128.73      136.89      9.89 o 
   3  -9   1       10.77        7.38      4.29 o 
   4  -9   1        0.10       -3.29      3.88 o 
   5  -9   1        8.71        3.11      4.62 o 
   6  -9   1        4.72        5.05      4.50 o 
  -4  -8   1       23.77       22.82      4.73 o 
  -3  -8   1        6.54        4.72      3.60 o 
  -2  -8   1       18.25       10.86     10.70 o 
  -1  -8   1        2.98        1.79      3.33 o 
   0  -8   1        5.70        2.26      3.50 o 
   1  -8   1      690.74      672.90     22.58 o 
   2  -8   1       96.92      106.93      7.65 o 
   3  -8   1      184.58      167.38      8.44 o 
   4  -8   1       70.23       73.05      6.53 o 
   5  -8   1        1.92       -0.35      4.80 o 
   6  -8   1        5.37       -0.55      3.57 o 
   7  -8   1       30.91       25.09      8.59 o 
  -5  -7   1        5.34        1.97      3.97 o 
  -4  -7   1       29.83       34.77      4.69 o 
  -3  -7   1       21.79       21.71      3.83 o 
  -2  -7   1        6.06        8.26      2.79 o 
  -1  -7   1      196.03      179.26      5.45 o 
   0  -7   1        2.23       -2.18      2.00 o 
   1  -7   1      175.94      185.55      8.18 o 
   2  -7   1       31.43       34.20      4.66 o 
   3  -7   1      164.62      162.21      7.74 o 
   4  -7   1       87.86       91.31      6.45 o 
   5  -7   1       14.03        7.81      3.78 o 
   6  -7   1       99.59      104.29      6.88 o 
   7  -7   1        9.12       -0.27      6.31 o 
   8  -7   1        9.47       14.67      8.21 o 
  -6  -6   1       52.62       54.48      8.26 o 
  -5  -6   1       32.02       31.17      4.64 o 
  -4  -6   1      100.55      115.04      6.32 o 
  -3  -6   1        6.01        5.84      2.95 o 
  -2  -6   1       27.39       27.27      2.92 o 
  -1  -6   1      107.39      100.23      3.92 o 
   0  -6   1      168.68      158.70      4.47 o 
   1  -6   1        0.02       -0.35      1.67 o 
   2  -6   1        1.83        2.61      1.72 o 
   3  -6   1       18.07       18.40      2.24 o 
   4  -6   1       34.90       34.20      3.33 o 
   5  -6   1       61.34       60.58      8.81 o 
   6  -6   1      102.99      106.18     10.43 o 
   7  -6   1        1.49       -3.97      4.15 o 
   8  -6   1       38.71       36.79      6.31 o 
  -7  -5   1        6.86        0.80      3.94 o 
  -6  -5   1        4.42        5.86      3.76 o 
  -5  -5   1       94.93       91.94      5.85 o 
  -4  -5   1        3.47        3.42      2.94 o 
  -3  -5   1       11.66       10.15      2.29 o 
  -2  -5   1       88.32       88.09      3.66 o 
  -1  -5   1        6.23       13.88      2.04 o 
   0  -5   1        0.04        1.21      1.68 o 
   1  -5   1       60.30       66.50      3.32 o 
   2  -5   1      154.76      138.01      6.65 o 
   3  -5   1       50.36       56.08      5.01 o 
   4  -5   1       40.05       46.73      9.16 o 
   5  -5   1       40.39       49.40      4.32 o 
   6  -5   1        4.63        4.70      2.34 o 
   7  -5   1       57.43       66.83      4.88 o 
   8  -5   1        2.30        2.64      3.53 o 
  -7  -4   1      160.57      164.94      7.39 o 
  -6  -4   1       30.24       26.54      4.34 o 
  -5  -4   1       19.70       26.36      7.46 o 
  -4  -4   1      274.68      276.28      8.59 o 
  -3  -4   1      630.92      670.19     13.18 o 
  -2  -4   1        1.75       -1.32      1.41 o 
  -1  -4   1     1285.71     1333.85     19.42 o 
   0  -4   1      343.74      354.48      7.36 o 
   1  -4   1      370.94      358.80      7.30 o 
   2  -4   1      279.31      275.94      7.59 o 
   3  -4   1      173.69      194.37      5.30 o 
   4  -4   1        0.03       -1.61      1.08 o 
   5  -4   1      547.95      549.99      9.82 o 
   6  -4   1      135.43      123.12      9.60 o 
   7  -4   1       82.14       88.60      4.50 o 
   8  -4   1       31.08       36.36      5.41 o 
   9  -4   1       26.01       18.92      5.34 o 
  -8  -3   1       11.82       12.73      7.95 o 
  -7  -3   1       58.34       59.81      5.21 o 
  -6  -3   1        5.77        4.96      3.10 o 
  -5  -3   1      106.68      110.77      6.64 o 
  -4  -3   1        0.67        2.57      2.27 o 
  -3  -3   1      471.10      446.42      9.42 o 
  -2  -3   1      119.94      132.97      3.49 o 
  -1  -3   1      104.01      102.90      2.91 o 
   0  -3   1       95.26       87.66      2.81 o 
   1  -3   1      781.35      795.03     13.53 o 
   2  -3   1      343.65      352.37      9.12 o 
   3  -3   1      857.66      885.58     15.46 o 
   4  -3   1       50.88       62.71      2.70 o 
   5  -3   1        3.22        4.29      2.25 o 
   6  -3   1      874.17      853.88     14.27 o 
   7  -3   1       51.09       55.97      4.34 o 
   8  -3   1        8.29       11.54      5.40 o 
   9  -3   1       25.88       29.34     10.99 o 
  -8  -2   1       36.90       33.24      5.61 o 
  -7  -2   1      104.93       98.74      5.78 o 
  -6  -2   1       22.35       23.83      3.45 o 
  -5  -2   1       88.38       90.39      4.68 o 
  -4  -2   1      619.13      618.07     12.10 o 
  -3  -2   1      156.74      174.55      9.50 o 
  -2  -2   1     1196.55     1256.73     20.34 o 
  -1  -2   1      508.11      482.52      7.47 o 
   0  -2   1       34.69       34.84      2.22 o 
   1  -2   1      350.27      305.14      7.51 o 
   2  -2   1      958.49      856.97     17.75 o 
   4  -2   1      106.11      110.87      3.92 o 
   5  -2   1      608.55      604.74     12.77 o 
   6  -2   1      412.50      406.96     14.02 o 
   7  -2   1       13.51       15.14      3.33 o 
   8  -2   1       46.84       54.53      6.22 o 
   9  -2   1       25.64       15.33      5.58 o 
  -9  -1   1        5.64       -1.78      4.32 o 
  -8  -1   1       41.26       45.02      5.77 o 
  -7  -1   1       81.32       85.07      5.25 o 
  -6  -1   1      108.51      109.86      6.67 o 
  -5  -1   1       28.96       28.21      2.95 o 
  -4  -1   1      750.69      830.47     14.88 o 
  -3  -1   1     1122.07     1162.54     19.17 o 
  -2  -1   1     5718.87     6179.30     92.33 o 
  -1  -1   1     1165.41     1249.62     19.35 o 
   0  -1   1      254.55      160.44      5.31 o 
   1  -1   1       33.97       24.96      2.36 o 
   2  -1   1     2500.27     2458.02     48.13 o 
   3  -1   1      356.14      360.16      6.27 o 
   4  -1   1      907.28      969.34     14.71 o 
   5  -1   1       13.79       14.35      2.06 o 
   6  -1   1      117.10      112.28      5.91 o 
   7  -1   1      277.07      275.22      8.25 o 
   8  -1   1        0.47       -5.50      3.67 o 
   9  -1   1        0.25        1.11      4.48 o 
  -9   0   1        4.35        9.72      4.88 o 
  -8   0   1        0.77        1.59      3.82 o 
  -7   0   1       15.25       18.59      4.22 o 
  -6   0   1        0.01       -1.63      2.06 o 
  -5   0   1       77.42       76.10      4.27 o 
  -4   0   1       54.28       55.13      2.39 o 
  -3   0   1     3287.61     3460.51     52.60 o 
  -2   0   1      842.58      872.50     14.00 o 
   0   0   1     1005.71       -0.20      0.19 o 
   1   0   1     5592.22     5554.36     82.75 o 
   2   0   1     8267.33     8422.37    125.36 o 
   3   0   1     1349.24     1348.17     21.97 o 
   4   0   1       76.41       79.87      3.72 o 
   5   0   1      205.78      215.98      6.36 o 
   6   0   1       12.50       17.85      3.25 o 
   7   0   1        6.75        5.25      3.19 o 
   8   0   1       78.94       78.27      5.74 o 
  -9   1   1       34.88       33.66      5.79 o 
  -8   1   1        7.63        3.16      3.92 o 
  -7   1   1       56.48       51.48      4.09 o 
  -6   1   1       37.54       37.35      2.69 o 
  -5   1   1      128.57      126.38      3.71 o 
  -4   1   1      722.62      739.15     11.43 o 
  -3   1   1       13.71       10.97      1.35 o 
  -2   1   1     2506.22     2432.37     45.47 o 
  -1   1   1    10697.92     9982.94    183.59 o 
   0   1   1     1259.53     1100.93     29.93 o 
   1   1   1      878.96      813.87     13.18 o 
   2   1   1       98.97      111.53      3.51 o 
   3   1   1      312.03      318.87      7.08 o 
   4   1   1       14.18       19.38      5.55 o 
   5   1   1       10.92        9.04      2.62 o 
   6   1   1        8.72        3.38      3.27 o 
   7   1   1       10.57       12.78      3.58 o 
   8   1   1       19.49       16.96      5.15 o 
  -9   2   1       10.66        7.36      4.71 o 
  -8   2   1        2.25        5.97      4.16 o 
  -7   2   1      168.96      161.35     16.69 o 
  -6   2   1       59.85       68.02      3.39 o 
  -5   2   1       45.69       56.83      2.72 o 
  -3   2   1      669.17      654.90      9.93 o 
  -2   2   1     3650.50     3473.03     54.47 o 
  -1   2   1       19.64       15.67      2.77 o 
   0   2   1     3765.92     3322.31     65.34 o 
   1   2   1      372.09      333.85      6.58 o 
   2   2   1      317.06      337.95      7.13 o 
   3   2   1       49.72       47.54      4.55 o 
   4   2   1       40.82       50.86      4.13 o 
   5   2   1        0.83       -1.43      2.54 o 
   6   2   1       28.36       30.68      3.97 o 
   7   2   1       39.97       47.16      4.94 o 
   8   2   1        0.05        0.44      3.63 o 
  -9   3   1        8.42       -2.68      4.28 o 
  -8   3   1      161.12      140.14      7.85 o 
  -7   3   1       30.00       26.10      3.60 o 
  -6   3   1        0.01       -0.49      1.82 o 
  -5   3   1      207.22      200.42      5.78 o 
  -4   3   1       89.30      112.27      3.21 o 
  -3   3   1        1.22        3.32      1.11 o 
  -2   3   1       10.06       13.67      2.31 o 
  -1   3   1       28.10       35.45      2.75 o 
   0   3   1       70.69       81.41      2.73 o 
   1   3   1      961.60      950.83     14.13 o 
   2   3   1      226.91      226.21      5.85 o 
   3   3   1      969.54      935.55     16.92 o 
   4   3   1      237.19      230.41      6.95 o 
   5   3   1       54.76       53.52      5.04 o 
   6   3   1       45.21       50.61      6.02 o 
   7   3   1       30.50       30.68      4.87 o 
  -9   4   1      115.95      118.02      8.31 o 
  -8   4   1        0.03       -2.87      2.91 o 
  -7   4   1      267.10      281.67      9.86 o 
  -6   4   1      117.99      121.91      5.12 o 
  -5   4   1      242.39      236.33      5.28 o 
  -4   4   1      546.38      594.03     11.72 o 
  -3   4   1      927.86      975.16     21.66 o 
  -2   4   1       22.68       22.42      3.68 o 
  -1   4   1        6.63        2.01      2.03 o 
   0   4   1        1.78        4.04      1.61 o 
   1   4   1        3.37        5.34      1.59 o 
   2   4   1      189.86      178.05      4.52 o 
   3   4   1       70.37       87.99      4.69 o 
   4   4   1       79.12       97.68      5.37 o 
   5   4   1      274.96      282.03      8.63 o 
   6   4   1        3.12        0.18      3.37 o 
   7   4   1       31.87       36.21      5.08 o 
  -9   5   1       73.75       74.44     11.37 o 
  -8   5   1        0.65       -3.75      4.02 o 
  -7   5   1       19.46       23.63      5.05 o 
  -6   5   1        7.50        6.05      2.13 o 
  -5   5   1       96.85       99.60      4.00 o 
  -4   5   1      141.88      127.91      5.80 o 
  -2   5   1       53.54       68.24      4.36 o 
  -1   5   1      323.80      290.47      8.91 o 
   0   5   1       45.60       47.06      2.83 o 
   1   5   1      804.35      850.73     13.66 o 
   2   5   1      240.71      220.76      5.50 o 
   3   5   1       18.13       17.73      3.32 o 
   4   5   1      130.57      121.90      5.95 o 
   5   5   1      125.20      132.58      7.00 o 
   6   5   1        2.57       -0.87      3.64 o 
  -9   6   1        6.56        6.62      5.31 o 
  -8   6   1       62.77       69.47      7.36 o 
  -7   6   1        1.53       -2.00      3.89 o 
  -6   6   1      148.83      145.11      6.99 o 
  -5   6   1       42.34       57.20      4.99 o 
  -4   6   1        0.15       -3.01      2.73 o 
  -3   6   1       28.51       30.94      3.88 o 
  -2   6   1      470.32      456.84     12.98 o 
  -1   6   1      247.24      231.20      8.43 o 
   0   6   1        0.22       -1.98      1.76 o 
   1   6   1       96.68       95.78      4.37 o 
   2   6   1        0.55       -1.78      2.21 o 
   3   6   1       21.94       19.70      3.66 o 
   4   6   1      332.52      307.79      9.31 o 
   5   6   1       17.61        6.25      4.61 o 
   6   6   1        9.07        5.89      7.41 o 
  -8   7   1       15.62       15.39      7.75 o 
  -7   7   1       97.88      110.28     12.19 o 
  -6   7   1      298.36      282.59     17.18 o 
  -5   7   1       63.26       63.87     15.50 o 
  -3   7   1        2.82        0.56      3.20 o 
  -2   7   1       17.62        7.68      3.72 o 
  -1   7   1       85.61       83.89     10.08 o 
   0   7   1      321.57      316.75      8.85 o 
   1   7   1       17.74       17.94      2.80 o 
   2   7   1       77.23       77.89     10.85 o 
   3   7   1      148.93      150.16     11.91 o 
   4   7   1        4.14       10.90      4.11 o 
   5   7   1       12.76        8.92      4.63 o 
  -7   8   1        6.66        4.47      7.22 o 
  -6   8   1        0.01        3.44      6.46 o 
  -5   8   1      358.77      341.87     12.16 o 
  -4   8   1        6.92        9.05      3.99 o 
  -3   8   1       62.67       65.62      6.39 o 
  -2   8   1      209.85      221.77      9.71 o 
  -1   8   1      404.20      454.68     14.49 o 
   0   8   1      445.10      434.40     11.26 o 
   1   8   1        0.03       -2.66      3.28 o 
   2   8   1       53.30       47.11      6.63 o 
   3   8   1        6.21       10.98      5.67 o 
   4   8   1        5.62       -0.50      4.03 o 
  -7   9   1       36.01       42.63     10.44 o 
  -6   9   1       61.71       54.33     10.24 o 
  -5   9   1       12.41        6.15      4.84 o 
  -4   9   1        8.08        7.14      4.45 o 
  -3   9   1        3.92        3.30      4.39 o 
  -2   9   1        8.73       11.90      5.90 o 
  -1   9   1        4.51        3.12      3.68 o 
   0   9   1        1.80       -2.75      3.54 o 
   1   9   1        0.65       -3.89      4.80 o 
   2   9   1        5.06       -4.28      4.96 o 
  -5  10   1       24.39       30.13      6.18 o 
  -4  10   1       13.57       10.30      5.13 o 
  -3  10   1       21.82       16.38      5.55 o 
  -2  10   1       33.10       47.59      9.18 o 
  -1  10   1       85.92      114.42     11.04 o 
   0  10   1        5.21        5.46      4.43 o 
  -1 -10   2        4.95        8.62      4.43 o 
   0 -10   2       15.74       21.12      5.03 o 
   1 -10   2        0.58        1.55      5.65 o 
   2 -10   2        1.33        0.28      4.67 o 
   3 -10   2        4.40        4.72      4.97 o 
   4 -10   2       12.27       14.82      8.10 o 
   5 -10   2       11.36       14.93      5.88 o 
  -3  -9   2       11.60       10.11      5.47 o 
  -2  -9   2        4.64        8.47      5.24 o 
  -1  -9   2       83.98       83.32      6.17 o 
   0  -9   2       35.45       47.26      5.22 o 
   1  -9   2        0.02        3.52      3.59 o 
   2  -9   2       10.48       17.42      4.97 o 
   3  -9   2       25.25       29.21      5.50 o 
   4  -9   2        1.18        2.11      4.30 o 
   5  -9   2       14.49       14.15      5.17 o 
   6  -9   2       16.17       15.88      5.62 o 
  -4  -8   2       32.13       32.85      4.83 o 
  -3  -8   2       66.67       52.26      6.72 o 
  -2  -8   2      291.03      286.31      7.59 o 
  -1  -8   2       24.31       33.79      6.51 o 
   0  -8   2        6.22        5.72      3.48 o 
   1  -8   2      251.01      241.87     10.19 o 
   2  -8   2      604.72      598.48     17.39 o 
   3  -8   2      130.21      128.45      7.76 o 
   4  -8   2        0.04        0.69      3.82 o 
   5  -8   2       14.02       12.19      4.62 o 
   6  -8   2        2.46        1.14      4.12 o 
   7  -8   2        9.48        5.20      7.65 o 
  -5  -7   2        6.22        9.10      4.15 o 
  -4  -7   2       17.50       19.04      4.07 o 
  -3  -7   2        8.33        3.22      3.24 o 
  -2  -7   2       87.48       78.43      4.28 o 
  -1  -7   2       34.09       35.48      3.30 o 
   0  -7   2        7.44        5.55      3.38 o 
   1  -7   2      251.73      252.51      6.97 o 
   2  -7   2      399.11      367.78     11.97 o 
   3  -7   2      187.87      164.64      7.94 o 
   4  -7   2      201.93      197.44     12.10 o 
   5  -7   2        4.69        8.31      4.12 o 
   6  -7   2       22.60       13.89     10.29 o 
   7  -7   2        7.51        1.04      4.55 o 
   8  -7   2        0.00       -4.12      4.79 o 
  -6  -6   2        3.10        2.24      3.87 o 
  -5  -6   2       29.13       25.90      4.33 o 
  -4  -6   2       15.83       12.03      3.50 o 
  -3  -6   2        8.81        7.38      2.99 o 
  -2  -6   2       51.99       46.99      3.20 o 
  -1  -6   2       21.21       21.55      2.52 o 
   0  -6   2        0.04       -1.64      1.62 o 
   1  -6   2       73.38       73.62      4.69 o 
   2  -6   2       37.55       35.34      2.80 o 
   3  -6   2       29.16       36.31      2.94 o 
   4  -6   2        4.86        4.06      2.98 o 
   5  -6   2       80.63       85.91      4.73 o 
   6  -6   2        5.37        1.53      2.38 o 
   7  -6   2        0.20       -1.71      2.66 o 
   8  -6   2        7.31        9.21      5.20 o 
  -7  -5   2        0.08        2.49      3.80 o 
  -6  -5   2        4.92       10.29      3.70 o 
  -5  -5   2      166.17      169.09      7.70 o 
  -4  -5   2      277.53      290.75      8.43 o 
  -3  -5   2       85.10       97.76      4.70 o 
  -2  -5   2        0.63       -1.01      1.66 o 
  -1  -5   2      559.79      628.25     10.77 o 
   0  -5   2       26.35       24.71      2.41 o 
   1  -5   2      150.35      137.36      5.23 o 
   2  -5   2        9.38       10.35      2.49 o 
   3  -5   2       19.90       24.21      2.43 o 
   4  -5   2      193.40      188.52      5.85 o 
   5  -5   2       34.19       34.77      2.85 o 
   6  -5   2        3.17        1.94      1.98 o 
   7  -5   2       99.45       96.38      4.90 o 
   8  -5   2       43.96       41.65      7.82 o 
  -8  -4   2      159.23      150.05      9.71 o 
  -7  -4   2       14.51       14.71      4.05 o 
  -6  -4   2       62.11       64.80      6.10 o 
  -5  -4   2        4.77       10.40      3.35 o 
  -4  -4   2        0.03        1.29      2.79 o 
  -3  -4   2       47.98       47.14      3.50 o 
  -2  -4   2      146.44      133.87      3.83 o 
  -1  -4   2     1058.58     1108.79     16.46 o 
   0  -4   2      405.51      423.55      8.57 o 
   1  -4   2       13.07       12.47      1.76 o 
   2  -4   2      699.76      720.78     13.99 o 
   3  -4   2       57.01       59.66      4.20 o 
   4  -4   2        1.13       -1.70      1.43 o 
   5  -4   2      114.85      117.27      6.24 o 
   7  -4   2      113.54      134.83      5.25 o 
   8  -4   2        0.02       -2.32      4.09 o 
  -8  -3   2       14.78       13.36      5.01 o 
  -7  -3   2        1.60        1.05      3.11 o 
  -6  -3   2      300.11      302.05     14.05 o 
  -5  -3   2       15.33       16.84      3.04 o 
  -4  -3   2     1174.15     1243.68     22.55 o 
  -3  -3   2      112.85      121.58      5.00 o 
  -2  -3   2       57.07       68.46      4.28 o 
  -1  -3   2      204.10      185.62      3.95 o 
   0  -3   2      159.10      152.73      5.53 o 
   1  -3   2      286.67      273.53     10.37 o 
   2  -3   2      345.30      324.26      6.82 o 
   3  -3   2      645.42      646.92     12.08 o 
   4  -3   2      259.18      226.48      5.10 o 
   5  -3   2      480.40      460.32     10.22 o 
   6  -3   2       77.05       83.54      4.17 o 
   7  -3   2        0.03        3.51      3.03 o 
   8  -3   2       75.30       70.17      6.79 o 
  -8  -2   2       54.68       45.31      6.25 o 
  -7  -2   2       23.78       24.44      3.80 o 
  -6  -2   2       23.39       29.81      3.70 o 
  -5  -2   2       58.07       61.06      4.55 o 
  -4  -2   2      123.94      139.00      4.78 o 
  -3  -2   2        4.61        2.29      1.68 o 
  -2  -2   2     1852.57     1971.77     30.77 o 
  -1  -2   2     2716.52     2741.72     36.99 o 
   0  -2   2      369.10      360.19      6.79 o 
   1  -2   2      261.44      251.62      4.35 o 
   2  -2   2     3894.25     3730.91     72.84 o 
   4  -2   2      104.41       94.09      3.33 o 
   5  -2   2      744.23      738.81     12.39 o 
   6  -2   2       12.10       10.30      2.46 o 
   7  -2   2       57.83       57.09      4.58 o 
   8  -2   2        9.34        8.19      4.26 o 
  -9  -1   2        4.18        4.95      4.52 o 
  -8  -1   2        4.67        2.02      6.74 o 
  -7  -1   2        1.38        2.48      2.66 o 
  -6  -1   2      301.24      300.87      7.99 o 
  -5  -1   2      277.59      286.85      7.14 o 
  -4  -1   2       86.31       73.08      3.83 o 
  -3  -1   2      339.07      361.98      7.24 o 
  -2  -1   2     4512.69     4804.51     72.04 o 
  -1  -1   2      473.83      520.50      8.55 o 
   0  -1   2     1481.15     1402.68     26.42 o 
   1  -1   2       31.12       33.67      1.81 o 
   2  -1   2      715.99      653.00     19.53 o 
   3  -1   2       16.43       17.78      1.73 o 
   4  -1   2     1724.77     1709.85     24.57 o 
   5  -1   2       84.81       86.59      4.47 o 
   6  -1   2      135.37      117.87      5.36 o 
   7  -1   2        4.64        1.87      3.01 o 
   8  -1   2       22.06       16.99      3.98 o 
  -9   0   2       42.38       40.22      8.50 o 
  -8   0   2       58.80       57.22      6.10 o 
  -7   0   2        2.39        1.38      2.58 o 
  -6   0   2       19.04       19.82      2.79 o 
  -5   0   2      245.51      256.91      6.24 o 
  -4   0   2      543.53      609.20      9.71 o 
  -3   0   2        0.15       -0.51      1.54 o 
  -2   0   2        9.86        5.14      2.32 o 
  -1   0   2      293.17      227.36     10.41 o 
   1   0   2     1536.87     1398.55     26.79 o 
   2   0   2     2779.70     2759.13     42.34 o 
   3   0   2        3.53       11.80      2.02 o 
   4   0   2     1015.28     1018.84     18.04 o 
   5   0   2       16.14       11.77      2.76 o 
   6   0   2      113.00      110.34      5.96 o 
   7   0   2        4.08       -4.45      2.97 o 
   8   0   2       63.02       57.83      5.92 o 
  -9   1   2        0.81        0.11      3.98 o 
  -8   1   2       79.25       90.59      6.88 o 
  -7   1   2        1.66       -2.68      2.98 o 
  -6   1   2        0.35        0.33      1.66 o 
  -5   1   2       25.23       26.69      2.06 o 
  -4   1   2     1090.72     1214.23     35.54 o 
  -3   1   2        2.35        1.95      0.89 o 
  -2   1   2      811.54      886.29     14.69 o 
  -1   1   2      170.81      146.77      3.92 o 
   0   1   2     1464.64     1284.82     35.15 o 
   1   1   2     2191.55     2046.14     31.52 o 
   2   1   2      176.11      155.13      4.31 o 
   3   1   2      279.55      291.62      7.49 o 
   4   1   2      307.95      329.35      8.04 o 
   5   1   2       75.26       76.61      4.77 o 
   6   1   2       23.60       27.38      3.86 o 
   7   1   2       20.66       23.93      4.10 o 
   8   1   2        0.33        4.19      4.72 o 
  -9   2   2        5.13       10.07      4.51 o 
  -8   2   2        0.00        0.09      3.75 o 
  -7   2   2       12.59       11.85      2.86 o 
  -6   2   2        0.28       -1.83      2.51 o 
  -5   2   2      418.96      415.93      8.39 o 
  -4   2   2       38.43       62.71      4.07 o 
  -3   2   2      960.40      948.97     16.23 o 
  -2   2   2       42.03       48.29      2.49 o 
  -1   2   2        4.45        2.19      3.26 o 
   0   2   2      529.24      479.61      8.58 o 
   1   2   2      439.19      428.79      7.08 o 
   2   2   2        3.83        5.69      1.85 o 
   3   2   2        3.29        1.33      1.98 o 
   4   2   2       99.07      103.57      4.88 o 
   5   2   2        8.05        3.73      2.85 o 
   6   2   2       21.93       21.49      3.88 o 
   7   2   2      144.94      123.62     10.09 o 
   8   2   2       19.42       17.65      4.62 o 
  -9   3   2        0.27       -3.11      4.13 o 
  -8   3   2        0.15       -2.82      3.69 o 
  -7   3   2      311.19      313.95      8.62 o 
  -6   3   2      253.40      246.17      6.28 o 
  -5   3   2       48.76       47.27      4.72 o 
  -4   3   2      125.90      136.69      3.39 o 
  -3   3   2     1511.86     1530.49     21.67 o 
  -2   3   2      218.63      225.70      6.47 o 
  -1   3   2      188.09      167.77      6.72 o 
   0   3   2        4.11        3.95      1.27 o 
   1   3   2       46.87       40.58      3.09 o 
   2   3   2        2.45        2.59      1.74 o 
   3   3   2       10.47        5.72      2.20 o 
   4   3   2       10.09       12.14      3.44 o 
   5   3   2      293.69      301.59      8.74 o 
   6   3   2       46.11       46.06      4.82 o 
   7   3   2        6.42       14.21      4.19 o 
  -9   4   2       17.21       25.98      5.76 o 
  -8   4   2      273.73      294.88      8.87 o 
  -7   4   2        3.96        3.35      2.82 o 
  -6   4   2      206.63      194.28      6.21 o 
  -5   4   2        2.85        2.16      1.49 o 
  -4   4   2        3.72        7.73      1.37 o 
  -3   4   2     1213.51     1242.39     26.67 o 
  -2   4   2      740.22      770.46     26.91 o 
  -1   4   2      373.85      355.29      9.81 o 
   0   4   2     1066.54     1056.41     18.16 o 
   1   4   2       37.51       33.29      3.18 o 
   2   4   2       36.37       37.12      2.54 o 
   3   4   2       38.73       45.51      3.77 o 
   4   4   2        0.14        0.40      2.85 o 
   5   4   2      246.42      262.04      8.53 o 
   6   4   2      106.29      101.94      6.56 o 
   7   4   2       31.50       27.21      5.06 o 
  -9   5   2        5.16        4.47      4.25 o 
  -8   5   2       77.40       89.22      7.54 o 
  -7   5   2        6.09        4.11      5.35 o 
  -6   5   2      119.77      107.17      4.71 o 
  -5   5   2       14.15       20.50      4.19 o 
  -4   5   2       20.19       19.33      2.98 o 
  -3   5   2        9.85       11.69      2.68 o 
  -2   5   2       12.22        6.97      2.47 o 
  -1   5   2       40.81       53.08      6.04 o 
   0   5   2      411.28      390.09      8.29 o 
   1   5   2      122.82      117.40      3.92 o 
   2   5   2       34.84       33.00      2.75 o 
   3   5   2      108.89      102.54      5.55 o 
   4   5   2       75.13       74.17      5.32 o 
   5   5   2        1.32        4.69      3.46 o 
   6   5   2      103.48       98.78      6.93 o 
  -9   6   2        0.39       -3.34      4.65 o 
  -8   6   2       15.21        6.66      4.78 o 
  -7   6   2       29.21       40.07      5.81 o 
  -6   6   2       35.95       36.06      7.68 o 
  -5   6   2       10.09        8.14      4.23 o 
  -4   6   2        3.37        0.60      2.68 o 
  -3   6   2        6.42        1.69      2.49 o 
  -2   6   2       14.90       26.89      9.73 o 
  -1   6   2      179.74      179.92      7.52 o 
   0   6   2      486.76      486.85     11.08 o 
   1   6   2      136.73      132.82      4.87 o 
   2   6   2       16.75       10.75      4.33 o 
   3   6   2        0.01       -3.01      2.80 o 
   4   6   2        8.17        5.44      3.83 o 
   5   6   2        2.46        5.57      4.25 o 
  -8   7   2        8.62       10.65      7.50 o 
  -7   7   2       45.30       37.00      8.47 o 
  -6   7   2        8.72        1.28      6.33 o 
  -5   7   2        6.28        7.47      3.75 o 
  -4   7   2       38.25       34.07      8.90 o 
  -3   7   2       24.33       24.61      4.47 o 
  -2   7   2      173.64      175.79      8.02 o 
  -1   7   2      140.59      158.39      7.56 o 
   0   7   2      221.48      221.69     13.20 o 
   1   7   2      158.28      140.27      6.19 o 
   2   7   2      250.67      215.71      7.26 o 
   3   7   2        0.11       -4.89      3.28 o 
   4   7   2       20.22       17.38      4.58 o 
  -8   8   2        1.64        6.24      7.42 o 
  -7   8   2       14.33        6.83      7.16 o 
  -6   8   2        0.26        3.01      6.30 o 
  -5   8   2        3.93        6.26      4.09 o 
  -4   8   2       37.65       25.93      4.94 o 
  -3   8   2       15.30       19.85      4.74 o 
  -2   8   2       11.23       11.36      7.21 o 
  -1   8   2       43.90       44.34      6.59 o 
   0   8   2      144.83      143.41      6.47 o 
   1   8   2       40.05       46.55      6.35 o 
   2   8   2      218.75      204.51     17.34 o 
   3   8   2       13.01        5.63      5.37 o 
  -7   9   2        2.13       -0.60      7.19 o 
  -6   9   2        4.39        3.85      6.99 o 
  -5   9   2        0.06       -1.91      5.57 o 
  -4   9   2       40.70       37.72     13.20 o 
  -3   9   2        4.86       -2.06      3.88 o 
  -2   9   2       21.55       26.84      5.38 o 
  -1   9   2      109.00      107.18      8.16 o 
   0   9   2       15.26       10.02      4.21 o 
   1   9   2       10.97       12.94     10.15 o 
   2   9   2        4.66        7.08      5.69 o 
  -5  10   2       16.52       15.83      8.43 o 
  -4  10   2        7.90       14.37      5.32 o 
  -3  10   2        4.84        6.16      5.01 o 
  -2  10   2        7.51        4.40      5.15 o 
  -1  10   2       10.10       10.70      4.48 o 
   0  10   2       21.00       26.15     11.81 o 
  -1 -10   3       98.16      105.95      8.43 o 
   0 -10   3        1.70        6.86      5.30 o 
   1 -10   3       14.66       17.03      5.61 o 
   2 -10   3        3.95        4.39      5.05 o 
   3 -10   3       20.81       22.78      6.16 o 
   4 -10   3        9.02        8.89      5.44 o 
  -3  -9   3        0.88       -0.81      5.29 o 
  -2  -9   3       18.44       16.15      5.39 o 
  -1  -9   3        0.25        3.44      3.84 o 
   0  -9   3        0.49       -3.21      3.63 o 
   1  -9   3       43.96       44.81      6.78 o 
   2  -9   3        3.70        2.63      4.34 o 
   3  -9   3        3.61       -1.50      4.30 o 
   4  -9   3        1.90       -3.35      4.36 o 
   5  -9   3       26.22       23.15      5.81 o 
   6  -9   3       11.56        9.08      5.59 o 
  -4  -8   3        3.90        6.55      3.94 o 
  -3  -8   3       25.56       23.31      4.34 o 
  -2  -8   3      220.73      206.01      7.05 o 
  -1  -8   3      147.48      134.35      5.18 o 
   0  -8   3        0.21       -1.24      5.16 o 
   1  -8   3       83.28       90.56      7.18 o 
   2  -8   3      146.56      138.10      8.09 o 
   3  -8   3      468.85      476.58     15.31 o 
   4  -8   3      260.15      276.94     11.28 o 
   5  -8   3       50.26       40.66      6.03 o 
   6  -8   3       15.56       12.24      5.11 o 
   7  -8   3        1.64        8.73      8.52 o 
  -5  -7   3        5.11        1.87      3.67 o 
  -4  -7   3       31.79       30.24      4.46 o 
  -3  -7   3        0.79       -3.40      3.25 o 
  -2  -7   3        2.84        2.02      2.33 o 
  -1  -7   3       61.39       57.99      3.99 o 
   0  -7   3        0.15       -0.16      2.01 o 
   1  -7   3        1.39       -2.33      2.10 o 
   2  -7   3      397.38      401.02     12.91 o 
   3  -7   3       75.71       86.99      6.64 o 
   4  -7   3      103.18      116.16      7.33 o 
   5  -7   3        0.02       -1.80      3.75 o 
   6  -7   3       21.87       26.97      5.13 o 
   7  -7   3       14.76        8.52      5.26 o 
  -6  -6   3       41.62       38.77      4.96 o 
  -5  -6   3       84.05       86.76      7.56 o 
  -4  -6   3       94.93       96.32      6.63 o 
  -3  -6   3       24.99       39.56      6.90 o 
  -2  -6   3        2.09        0.94      2.02 o 
  -1  -6   3        2.54        0.92      1.92 o 
   0  -6   3        8.97       10.32      2.06 o 
   1  -6   3        0.86       -2.15      1.83 o 
   2  -6   3      126.62      130.32      4.74 o 
   3  -6   3        8.55        5.78      2.21 o 
   4  -6   3      146.80      153.12      5.57 o 
   5  -6   3      118.88      120.47      5.40 o 
   6  -6   3        6.29        4.57      3.16 o 
   7  -6   3       15.82        9.87      4.54 o 
   8  -6   3        0.39        2.03      4.00 o 
  -7  -5   3       23.21       24.97      4.69 o 
  -6  -5   3        7.76        5.82      3.50 o 
  -5  -5   3      121.40      131.95      6.39 o 
  -4  -5   3       28.11       22.38      3.48 o 
  -3  -5   3       36.61       37.88      3.50 o 
  -2  -5   3        0.07        1.26      1.76 o 
  -1  -5   3      119.00      119.22      3.76 o 
   0  -5   3      303.71      273.41      6.73 o 
   1  -5   3       13.11       14.29      2.12 o 
   2  -5   3      536.98      550.96     11.13 o 
   3  -5   3        8.69       11.36      2.18 o 
   4  -5   3      103.70       95.91      4.41 o 
   5  -5   3       11.41       15.01      3.39 o 
   6  -5   3        0.26       -3.43      2.29 o 
   7  -5   3       52.72       46.83      7.65 o 
   8  -5   3        0.09        0.06      4.49 o 
  -8  -4   3      267.37      256.40     11.63 o 
  -7  -4   3      117.10      117.83      8.34 o 
  -6  -4   3       26.57       30.13      4.09 o 
  -5  -4   3      264.07      287.39     11.12 o 
  -4  -4   3        6.00        3.28      3.22 o 
  -3  -4   3      170.01      182.12      5.52 o 
  -2  -4   3      224.31      270.82      7.29 o 
  -1  -4   3      376.78      394.92      9.21 o 
   0  -4   3      298.24      274.69      6.44 o 
   1  -4   3      251.75      253.18      6.05 o 
   2  -4   3       48.79       52.61      2.96 o 
   3  -4   3      216.79      242.51      9.32 o 
   4  -4   3        5.23        4.29      1.95 o 
   5  -4   3      254.19      245.05      7.37 o 
   6  -4   3       12.90        9.07      2.54 o 
   7  -4   3      265.94      259.90      7.32 o 
   8  -4   3        9.97        7.49      4.58 o 
  -8  -3   3      118.00      122.62      8.99 o 
  -7  -3   3       80.79       89.60      5.64 o 
  -6  -3   3        1.58        2.01      2.79 o 
  -5  -3   3        6.50        7.37      2.57 o 
  -4  -3   3       80.52       76.99      4.02 o 
  -3  -3   3        1.18       -1.49      1.56 o 
  -2  -3   3      497.99      532.43      9.99 o 
  -1  -3   3        9.16        8.34      1.35 o 
   0  -3   3       78.14       72.92      3.55 o 
   1  -3   3      525.02      497.33      9.48 o 
   2  -3   3      473.74      487.22      8.08 o 
   3  -3   3      238.68      247.31      5.24 o 
   4  -3   3       39.99       44.27      2.63 o 
   5  -3   3        0.55       -2.01      1.94 o 
   6  -3   3        6.86        3.04      2.43 o 
   7  -3   3        0.52       -4.44      2.96 o 
   8  -3   3       11.98       14.58      5.08 o 
  -9  -2   3       19.96       17.01      5.67 o 
  -8  -2   3       54.88       58.50     15.02 o 
  -7  -2   3        6.39        7.37      3.07 o 
  -6  -2   3       16.32       15.44      3.20 o 
  -5  -2   3      134.26      132.67      4.99 o 
  -4  -2   3       26.83       30.42      2.65 o 
  -3  -2   3        1.36       -0.45      1.51 o 
  -2  -2   3      228.40      246.13      5.37 o 
  -1  -2   3     2261.99     2340.91     35.74 o 
   0  -2   3     1374.43     1245.99     20.53 o 
   1  -2   3       94.42       78.32      2.23 o 
   2  -2   3     1244.44     1156.70     16.68 o 
   4  -2   3       55.01       55.75      3.27 o 
   5  -2   3        8.42       11.40      2.28 o 
   6  -2   3      249.87      251.57      7.63 o 
   7  -2   3      133.52      128.29      8.00 o 
   8  -2   3       12.84       12.20      3.90 o 
  -9  -1   3        5.89        4.24      4.72 o 
  -8  -1   3       11.34       11.93      4.54 o 
  -7  -1   3        4.03        2.39      3.37 o 
  -6  -1   3      176.99      173.27     11.64 o 
  -5  -1   3      142.22      151.46      5.23 o 
  -4  -1   3      114.65      138.34      3.62 o 
  -3  -1   3      125.55      128.39      3.65 o 
  -2  -1   3     1009.91     1057.31     16.91 o 
  -1  -1   3     4884.66     4817.47     88.36 o 
   0  -1   3       15.42       21.77      2.42 o 
   1  -1   3        1.33        2.48      2.24 o 
   2  -1   3     3187.92     3121.84     81.81 o 
   3  -1   3      140.73      134.25      4.31 o 
   4  -1   3        7.93        9.15      2.34 o 
   5  -1   3       22.50       25.11      3.46 o 
   6  -1   3        0.62       -3.98      2.65 o 
   7  -1   3      113.84      122.27      6.51 o 
   8  -1   3        4.85        5.41      3.84 o 
  -9   0   3        1.42        4.83      4.16 o 
  -8   0   3        0.42        1.02      3.44 o 
  -7   0   3       15.42       13.67      3.83 o 
  -6   0   3        1.75        3.90      1.80 o 
  -5   0   3      370.36      410.36      7.45 o 
  -4   0   3     1167.20     1302.58     22.10 o 
  -3   0   3     1747.61     1822.23     46.83 o 
  -2   0   3      108.21      121.50      3.92 o 
  -1   0   3       95.62       81.79      2.68 o 
   0   0   3     6721.47     6142.40    112.30 o 
   1   0   3     3730.07     3665.37     68.00 o 
   2   0   3     1044.42      986.33     16.56 o 
   3   0   3        7.74        7.46      2.12 o 
   4   0   3        5.83        6.43      2.32 o 
   5   0   3       21.00       23.94      4.74 o 
   6   0   3       25.34       35.85      5.41 o 
   7   0   3       92.60       95.08      6.11 o 
   8   0   3        2.63        4.62      3.99 o 
  -9   1   3        3.40        3.04      4.23 o 
  -8   1   3       29.43       26.84      5.01 o 
  -7   1   3       73.13       82.61      6.26 o 
  -6   1   3       22.52       29.39      3.32 o 
  -5   1   3      311.30      339.64      9.55 o 
  -4   1   3       26.54       38.43      3.75 o 
  -3   1   3       29.42       39.64      2.30 o 
  -2   1   3      336.36      322.50      6.32 o 
  -1   1   3     1202.28     1119.48     22.94 o 
   0   1   3     2261.60     1998.04     37.53 o 
   1   1   3       77.03       88.30      3.11 o 
   2   1   3        0.32       -2.22      1.48 o 
   3   1   3      107.01      115.15      4.37 o 
   4   1   3        2.24        4.82      2.48 o 
   5   1   3      108.66      121.27      5.47 o 
   6   1   3       47.24       46.26      4.66 o 
   7   1   3       13.65        5.68      5.40 o 
   8   1   3        7.23        3.39      4.11 o 
  -9   2   3       13.51       12.87      4.61 o 
  -8   2   3        8.25       12.69      3.95 o 
  -7   2   3       69.07       70.65      4.57 o 
  -6   2   3       44.82       61.10      3.92 o 
  -5   2   3      179.61      172.08     11.82 o 
  -4   2   3      182.57      181.63      5.10 o 
  -3   2   3      252.94      236.42      5.40 o 
  -2   2   3      168.69      175.21      5.14 o 
  -1   2   3      148.83      155.38      7.86 o 
   0   2   3       74.41       65.53      2.56 o 
   1   2   3      833.56      816.59     12.39 o 
   2   2   3       73.91       66.75      2.69 o 
   3   2   3      160.88      152.12      5.49 o 
   4   2   3        7.82        2.04      2.56 o 
   5   2   3       30.42       28.28      3.99 o 
   6   2   3       77.34       83.87      7.06 o 
   7   2   3       54.55       54.69      5.68 o 
  -9   3   3        5.17        4.19      4.42 o 
  -8   3   3        0.71       -0.78      2.89 o 
  -7   3   3        0.98       -3.20      2.13 o 
  -6   3   3      360.67      382.77      9.16 o 
  -5   3   3        1.31       -2.39      1.59 o 
  -4   3   3       47.52       47.76      2.82 o 
  -3   3   3      365.10      392.63      9.78 o 
  -2   3   3      427.87      456.81     11.10 o 
  -1   3   3      371.86      346.43      9.17 o 
   0   3   3      444.08      418.58      8.22 o 
   1   3   3      336.80      344.71      6.52 o 
   2   3   3       50.17       55.68      4.33 o 
   3   3   3      182.62      171.49      5.80 o 
   4   3   3      219.33      218.02      7.13 o 
   5   3   3       17.30       17.20      4.43 o 
   6   3   3        1.66       -1.71      3.68 o 
   7   3   3       18.39       17.88      4.59 o 
  -9   4   3       87.95      107.12      8.10 o 
  -8   4   3       21.56       23.28      9.40 o 
  -7   4   3        9.18        6.06      4.03 o 
  -6   4   3        2.03        0.52      2.20 o 
  -5   4   3        5.49        5.70      1.49 o 
  -4   4   3       70.56       78.75      4.06 o 
  -3   4   3       18.22       19.79      2.74 o 
  -2   4   3       48.30       60.62      6.31 o 
  -1   4   3      379.91      387.04     10.59 o 
   0   4   3       19.83       15.68      1.93 o 
   1   4   3        0.05       -1.40      1.51 o 
   2   4   3       99.54      101.55      3.63 o 
   3   4   3      148.85      144.09      5.65 o 
   4   4   3        5.47        0.62      2.98 o 
   5   4   3       91.47       96.72      6.56 o 
   6   4   3        1.72        4.41      4.09 o 
  -9   5   3        6.20        7.17      4.81 o 
  -8   5   3       27.20       32.30      5.68 o 
  -7   5   3       46.66       58.45      6.20 o 
  -6   5   3        6.92        9.14      3.74 o 
  -5   5   3      103.38      100.09      5.05 o 
  -4   5   3        0.39       -1.24      2.47 o 
  -3   5   3        7.02        4.43      3.85 o 
  -2   5   3      123.63      126.34      5.76 o 
  -1   5   3       27.59       36.29      3.71 o 
   0   5   3        6.74        4.66      2.20 o 
   1   5   3       11.04       10.47      2.15 o 
   2   5   3        0.00        1.35      2.45 o 
   3   5   3       56.08       60.36      5.12 o 
   4   5   3       46.53       44.52      4.78 o 
   5   5   3      117.70      128.02      7.38 o 
   6   5   3       11.19        7.91      4.50 o 
  -9   6   3        1.13       -0.16      4.79 o 
  -8   6   3        2.36       -4.07      4.75 o 
  -7   6   3        0.13       -3.86      5.29 o 
  -6   6   3        0.29        0.65      5.43 o 
  -5   6   3       54.17       50.05      4.82 o 
  -4   6   3        0.36       -1.42      2.85 o 
  -3   6   3       75.59       73.60      8.50 o 
  -2   6   3      166.70      195.05     13.22 o 
  -1   6   3       25.98       28.62      4.23 o 
   0   6   3      396.00      394.09      8.24 o 
   1   6   3      300.49      284.09      7.04 o 
   2   6   3      120.10      116.95      6.20 o 
   3   6   3        0.07       -0.86      4.34 o 
   4   6   3       21.66       15.44      4.38 o 
   5   6   3       85.36       84.56      6.66 o 
  -8   7   3       14.12       15.75      8.40 o 
  -7   7   3        0.42       -1.39      6.31 o 
  -6   7   3       16.99       19.11      7.06 o 
  -5   7   3       93.18       83.33      6.05 o 
  -4   7   3       29.51       48.82      8.71 o 
  -3   7   3        9.88        7.90      3.84 o 
  -2   7   3       95.47       92.26      6.40 o 
  -1   7   3       88.59       91.68      6.40 o 
   0   7   3      176.77      161.05      7.95 o 
   1   7   3       10.74        8.52      3.51 o 
   2   7   3        6.46        8.86      5.06 o 
   3   7   3       31.42       28.31      6.12 o 
   4   7   3        4.51        5.93      4.29 o 
  -8   8   3        0.75       10.04      7.48 o 
  -7   8   3       28.25       32.66      8.89 o 
  -6   8   3       37.68       40.26      9.16 o 
  -5   8   3       70.42       64.57      6.16 o 
  -4   8   3        4.21       -1.19      3.16 o 
  -3   8   3        5.14        0.24      3.82 o 
  -2   8   3      276.72      281.47     10.94 o 
  -1   8   3        2.04        4.45      4.19 o 
   0   8   3       40.79       33.72      4.65 o 
   1   8   3       29.03       36.22      6.27 o 
   2   8   3       11.62        3.74      5.01 o 
   3   8   3       24.26       26.76      6.58 o 
  -7   9   3       37.04       26.09      8.89 o 
  -6   9   3        1.69       -2.72      6.29 o 
  -5   9   3        0.56        3.76      6.62 o 
  -4   9   3       19.08       19.46     11.25 o 
  -3   9   3        1.98        1.24      4.26 o 
  -2   9   3       72.41       78.23      7.84 o 
  -1   9   3        9.77        6.26      4.03 o 
   0   9   3        1.83       -0.27      4.72 o 
   1   9   3        7.20       -0.99      5.39 o 
  -5  10   3       51.94       62.93     11.15 o 
  -4  10   3        1.52        8.23      5.35 o 
  -3  10   3        0.01       -1.01      4.98 o 
  -2  10   3        1.32       -1.01      4.86 o 
  -1  10   3        1.06        0.02      4.25 o 
  -1 -10   4       10.56       10.66      5.66 o 
   0 -10   4       71.62       81.42     16.77 o 
   1 -10   4       21.62       15.50      5.57 o 
   2 -10   4        3.95        3.42      5.06 o 
   3 -10   4        6.89       13.13      5.68 o 
   4 -10   4       29.45       29.42      6.56 o 
  -3  -9   4        5.52       10.27      4.16 o 
  -2  -9   4       13.50       19.27      4.60 o 
  -1  -9   4       20.55       12.59      4.95 o 
   0  -9   4       81.36       76.40      7.30 o 
   1  -9   4        0.23       -0.68      4.08 o 
   2  -9   4        3.35       -0.35      4.34 o 
   3  -9   4        0.47        3.23      4.36 o 
   4  -9   4       75.04       90.05     14.88 o 
   5  -9   4        3.27       -3.38      4.78 o 
  -5  -8   4        5.49        3.62      4.19 o 
  -4  -8   4        1.95        0.63      3.68 o 
  -3  -8   4       78.42       68.03      5.49 o 
  -2  -8   4       88.66       90.50      8.62 o 
  -1  -8   4        8.74        6.09      2.80 o 
   0  -8   4       20.37       18.73      3.03 o 
   1  -8   4      188.51      191.21      9.12 o 
   2  -8   4       17.00       13.28      4.49 o 
   3  -8   4        7.11        6.79      4.42 o 
   4  -8   4      225.28      222.76     10.34 o 
   5  -8   4       56.91       50.95      6.59 o 
   6  -8   4      152.32      169.74      9.75 o 
  -6  -7   4       25.97       20.54      4.71 o 
  -5  -7   4        7.66        7.76      3.99 o 
  -4  -7   4        4.26        3.62      3.42 o 
  -3  -7   4      147.75      157.26     16.09 o 
  -2  -7   4       36.91       45.55      5.51 o 
  -1  -7   4       26.18       25.14      2.97 o 
   0  -7   4       46.17       54.62      3.53 o 
   1  -7   4       17.04       18.81      3.42 o 
   2  -7   4        6.96        8.75      2.72 o 
   3  -7   4       30.55       30.89      6.06 o 
   4  -7   4       65.29       67.86      4.65 o 
   5  -7   4      184.12      185.74      9.22 o 
   6  -7   4       26.59       22.09      5.23 o 
   7  -7   4        0.15       -4.37      3.15 o 
  -6  -6   4      108.41      115.44      8.94 o 
  -5  -6   4        5.32        0.98      3.32 o 
  -4  -6   4        3.77       -2.05      2.84 o 
  -3  -6   4      342.29      329.88      8.73 o 
  -2  -6   4      132.04      133.01      5.20 o 
  -1  -6   4       18.03       18.62      2.43 o 
   0  -6   4      303.61      311.81      6.65 o 
   1  -6   4      495.00      533.60     11.39 o 
   2  -6   4        0.00        2.20      2.21 o 
   3  -6   4        1.16        0.62      2.25 o 
   4  -6   4        4.77        3.36      2.62 o 
   5  -6   4        3.89       -0.64      2.28 o 
   6  -6   4        0.19       -0.55      2.65 o 
   7  -6   4        0.56       -1.30      4.24 o 
  -7  -5   4       14.41       13.17      4.18 o 
  -6  -5   4        0.40        4.65      3.31 o 
  -5  -5   4        1.39       -4.07      2.71 o 
  -4  -5   4       79.59       91.64      5.07 o 
  -3  -5   4       26.75       30.59      3.32 o 
  -2  -5   4      245.07      243.40      6.49 o 
  -1  -5   4      192.41      213.58      5.10 o 
   0  -5   4      121.23      143.59      4.89 o 
   1  -5   4       33.23       35.02      2.86 o 
   2  -5   4      426.46      415.95      9.29 o 
   3  -5   4       79.13       70.27      6.19 o 
   4  -5   4       59.29       78.04      3.71 o 
   5  -5   4        0.28        0.30      2.54 o 
   6  -5   4       12.50        5.53      2.63 o 
   7  -5   4        4.26        1.87      3.70 o 
   8  -5   4        0.79        5.43      4.70 o 
  -8  -4   4        6.01        4.15      5.06 o 
  -7  -4   4       18.26       10.60      3.62 o 
  -6  -4   4      845.04      881.48     17.76 o 
  -5  -4   4      225.34      232.59      7.24 o 
  -4  -4   4      148.07      152.13      5.45 o 
  -3  -4   4      388.47      402.41      8.90 o 
  -2  -4   4      139.71      155.34      4.71 o 
  -1  -4   4      183.17      244.80      5.15 o 
   0  -4   4     2492.91     2513.23     40.81 o 
   1  -4   4        2.65        3.58      1.68 o 
   2  -4   4        3.18        7.19      1.88 o 
   3  -4   4       56.63       63.29      2.99 o 
   4  -4   4        8.41       10.58      3.02 o 
   5  -4   4        0.69       -0.41      1.85 o 
   6  -4   4       53.89       51.01      3.85 o 
   7  -4   4        5.14        3.13      3.38 o 
   8  -4   4        7.98        5.43      4.05 o 
  -8  -3   4       49.91       54.07      6.66 o 
  -7  -3   4      142.73      153.97      6.49 o 
  -6  -3   4        5.66        1.35      2.81 o 
  -5  -3   4      318.44      340.87      8.47 o 
  -4  -3   4       88.83       86.84      5.00 o 
  -3  -3   4      119.38      130.13      4.31 o 
  -2  -3   4        0.11        2.51      1.54 o 
  -1  -3   4        0.71        1.61      1.30 o 
   0  -3   4      126.45      121.42      3.87 o 
   1  -3   4       83.88       69.28      3.07 o 
   2  -3   4     1282.15     1277.06     18.60 o 
   3  -3   4      235.67      236.65      5.27 o 
   4  -3   4        2.79        2.01      1.60 o 
   5  -3   4        0.02       -0.79      2.12 o 
   6  -3   4       92.94       92.96      5.63 o 
   7  -3   4        2.45        1.66      3.25 o 
   8  -3   4        9.29        5.14      3.88 o 
  -9  -2   4       10.69       10.40      5.23 o 
  -8  -2   4        1.50        3.82      4.24 o 
  -7  -2   4       62.11       62.66     13.75 o 
  -6  -2   4        0.19       -1.22      2.34 o 
  -5  -2   4        0.29        0.54      1.96 o 
  -4  -2   4      109.02      106.06      3.88 o 
  -3  -2   4      538.59      571.24     19.46 o 
  -2  -2   4        0.02       -1.51      1.19 o 
  -1  -2   4     1842.73     1838.39     41.92 o 
   0  -2   4      528.82      497.05     11.08 o 
   1  -2   4        6.55        8.83      1.62 o 
   2  -2   4       34.20       31.99      2.50 o 
   3  -2   4        7.25       11.19      1.99 o 
   4  -2   4       85.90       81.85      4.53 o 
   5  -2   4       58.35       71.72      5.26 o 
   6  -2   4      121.58      124.43      6.37 o 
   7  -2   4       29.37       25.21      4.13 o 
   8  -2   4        6.76        5.47      4.85 o 
  -9  -1   4       10.65        1.43      4.29 o 
  -8  -1   4        0.44        2.52      3.90 o 
  -7  -1   4        4.21        3.36      3.37 o 
  -6  -1   4      239.73      260.13      6.03 o 
  -5  -1   4       84.13       86.33      3.27 o 
  -4  -1   4        0.23       -1.39      1.32 o 
  -3  -1   4        7.53       10.31      1.82 o 
  -2  -1   4      918.98      946.22     23.03 o 
  -1  -1   4     1767.88     1657.36     31.63 o 
   0  -1   4       12.51       13.68      1.87 o 
   1  -1   4        4.28        7.23      1.67 o 
   2  -1   4      939.42      878.82     15.15 o 
   3  -1   4      374.34      398.35     12.26 o 
   4  -1   4      828.11      808.47     15.24 o 
   5  -1   4        0.22        5.81      2.73 o 
   6  -1   4        3.93        1.05      3.18 o 
   7  -1   4        4.03       10.59      6.62 o 
   8  -1   4        0.00       -0.91      3.75 o 
  -9   0   4       23.66       24.56      6.34 o 
  -8   0   4       58.13       68.47      6.47 o 
  -7   0   4       12.98        8.70      3.61 o 
  -6   0   4        4.40        1.86      2.16 o 
  -5   0   4       22.94       29.61      5.83 o 
  -4   0   4      275.41      317.89     12.90 o 
  -3   0   4      343.88      375.99      9.14 o 
  -2   0   4     1644.46     1651.11     25.54 o 
  -1   0   4     2318.20     2099.58     39.38 o 
   0   0   4      623.42      632.89     10.71 o 
   1   0   4      271.09      259.25     11.97 o 
   2   0   4     2713.33     2624.01     40.95 o 
   3   0   4      481.52      454.05      9.60 o 
   4   0   4      587.81      584.00     12.15 o 
   5   0   4       44.08       53.21      7.35 o 
   6   0   4      109.91      119.91      6.18 o 
   7   0   4        0.04        1.23      3.43 o 
   8   0   4        7.90        6.89      4.33 o 
  -9   1   4       26.13       26.96      5.43 o 
  -8   1   4        8.50        3.72      4.35 o 
  -7   1   4        9.39       13.36      3.95 o 
  -6   1   4       38.23       54.78      3.74 o 
  -5   1   4       41.42       48.42      3.97 o 
  -4   1   4       72.65       80.80      3.85 o 
  -3   1   4        5.05        4.60      2.38 o 
  -2   1   4       50.16       50.18      2.14 o 
  -1   1   4      139.39      105.47     20.36 o 
   0   1   4        7.03        3.03      2.69 o 
   1   1   4      168.23      170.19      4.56 o 
   2   1   4      676.47      615.62     11.64 o 
   3   1   4       54.79       48.80      3.55 o 
   4   1   4       39.47       32.29      4.48 o 
   5   1   4       10.11       11.76      3.91 o 
   6   1   4       26.45       27.44      4.31 o 
   7   1   4        1.16        4.12      3.87 o 
  -9   2   4       30.76       31.94      6.06 o 
  -8   2   4        0.42        3.20      3.49 o 
  -7   2   4       32.87       30.76      3.55 o 
  -6   2   4        4.95        3.08      1.88 o 
  -5   2   4        6.20        7.66      2.11 o 
  -4   2   4      219.83      228.80      5.82 o 
  -3   2   4        7.20        5.40      1.57 o 
  -2   2   4        0.00       -0.21      1.14 o 
  -1   2   4     3287.24     3178.59     61.91 o 
   0   2   4       29.80       28.71      2.18 o 
   1   2   4      251.80      226.76      4.93 o 
   2   2   4      277.23      271.79      5.73 o 
   3   2   4        5.23        5.02      3.01 o 
   4   2   4       56.69       71.54      5.75 o 
   5   2   4       15.51       21.77      4.50 o 
   6   2   4        0.19       -1.88      3.32 o 
   7   2   4        7.73        5.11      4.15 o 
  -9   3   4        2.59        0.57      5.62 o 
  -8   3   4        5.75        2.82      3.01 o 
  -7   3   4       37.59       37.70      3.76 o 
  -6   3   4       44.43       50.22      3.66 o 
  -5   3   4      105.21      119.14      4.43 o 
  -4   3   4        0.10       -2.08      1.39 o 
  -3   3   4       20.45       20.23      1.72 o 
  -2   3   4       49.96       52.14     10.38 o 
  -1   3   4      761.26      786.50     13.79 o 
   0   3   4        0.01       -2.02      1.42 o 
   1   3   4      123.16      104.61      3.45 o 
   2   3   4        4.85        5.83      1.77 o 
   3   3   4       15.06       11.78      2.99 o 
   4   3   4      130.99      119.70      5.66 o 
   5   3   4       18.91       22.45      5.18 o 
   6   3   4       15.08       10.61      5.27 o 
  -9   4   4      177.37      160.47     20.38 o 
  -8   4   4      298.79      290.98      8.88 o 
  -7   4   4      212.29      217.28     12.31 o 
  -6   4   4      168.85      183.47      5.89 o 
  -5   4   4      172.55      169.06      5.20 o 
  -4   4   4       94.03      103.96      4.59 o 
  -3   4   4      644.02      702.03     16.46 o 
  -1   4   4       83.84      102.51      5.22 o 
   0   4   4      111.81      104.94      5.63 o 
   1   4   4       28.56       30.11      2.49 o 
   2   4   4        0.04        0.25      1.77 o 
   3   4   4        6.37        0.60      2.83 o 
   4   4   4      322.05      331.67      9.46 o 
   5   4   4        0.38        0.28      3.44 o 
   6   4   4        1.82        5.70      4.08 o 
  -9   5   4       11.08       12.13      5.37 o 
  -8   5   4      138.03      147.76      8.67 o 
  -7   5   4       25.38       24.57      5.02 o 
  -6   5   4       29.05       23.80      6.59 o 
  -5   5   4       58.03       59.56      4.30 o 
  -4   5   4       76.16       72.91      7.20 o 
  -3   5   4       73.38       66.37      8.80 o 
  -2   5   4      266.95      287.98      9.21 o 
  -1   5   4        0.80       -0.34      2.53 o 
   0   5   4       82.56       89.67      3.52 o 
   1   5   4       37.71       43.91      3.01 o 
   2   5   4       10.20       10.16      3.03 o 
   3   5   4       75.84       64.68      7.87 o 
   4   5   4        0.47       -1.30      4.63 o 
   5   5   4        2.62        4.73      4.00 o 
  -9   6   4        3.85        2.23      6.14 o 
  -8   6   4       42.79       48.02      9.59 o 
  -7   6   4       63.03       77.53     10.77 o 
  -6   6   4       26.11       30.38      7.56 o 
  -5   6   4       40.10       41.83      4.42 o 
  -4   6   4        7.49        1.65      2.95 o 
  -3   6   4       12.13        9.30      4.52 o 
  -2   6   4      132.15      149.34     15.79 o 
  -1   6   4       12.63       12.78      3.36 o 
   0   6   4        1.58       -2.84      2.70 o 
   1   6   4      280.30      270.31      7.28 o 
   2   6   4      105.36      111.25      5.68 o 
   3   6   4       38.77       38.96      4.63 o 
   4   6   4      317.09      293.06      9.53 o 
  -8   7   4        3.17        6.83      7.66 o 
  -7   7   4        0.65        5.42      7.15 o 
  -6   7   4       18.35       14.42      7.19 o 
  -5   7   4       25.23       14.12      6.93 o 
  -4   7   4       73.14       69.58      6.06 o 
  -3   7   4        0.45        0.54      3.05 o 
  -2   7   4        0.85        2.11      3.44 o 
  -1   7   4       36.25       26.40     10.79 o 
   0   7   4        1.03       -0.20      3.06 o 
   1   7   4       13.87       10.46      5.12 o 
   2   7   4      272.33      267.30     22.89 o 
   3   7   4        9.01        7.08      4.03 o 
   4   7   4        0.33        2.47      4.30 o 
  -7   8   4       29.21       31.05      9.31 o 
  -6   8   4       55.71       50.63      9.83 o 
  -5   8   4       28.22       25.24      8.10 o 
  -4   8   4       10.85        3.81      5.62 o 
  -3   8   4      434.17      446.75     22.67 o 
  -2   8   4       11.35        5.37      4.31 o 
  -1   8   4       77.37       86.78      7.16 o 
   0   8   4      150.32      153.25     11.31 o 
   1   8   4       12.70        3.58      8.27 o 
   2   8   4        1.54        7.84      5.47 o 
  -6   9   4        0.50        6.05      7.80 o 
  -5   9   4       27.59       33.21      9.03 o 
  -4   9   4       19.95       18.40      4.93 o 
  -3   9   4        0.28       -0.56      4.31 o 
  -2   9   4       72.22       60.40      7.96 o 
  -1   9   4       28.33       41.77      9.21 o 
   0   9   4       13.66        7.25     15.93 o 
   1   9   4        9.38        7.43      6.13 o 
  -4  10   4        2.36       -0.19      5.06 o 
  -3  10   4      102.52      129.53      9.74 o 
  -2  10   4       14.42       13.58      5.86 o 
  -1 -10   5       11.94       10.32      5.53 o 
   0 -10   5        1.09       -4.43      4.74 o 
   1 -10   5       18.80       17.70     11.53 o 
   2 -10   5        3.07        0.17      6.66 o 
   3 -10   5       48.36       50.66      7.27 o 
  -3  -9   5       25.05       15.88      5.40 o 
  -2  -9   5        5.99        4.19      4.60 o 
  -1  -9   5        1.20       -4.77      4.27 o 
   0  -9   5       13.04        8.43      4.84 o 
   1  -9   5       11.07       14.06      4.98 o 
   2  -9   5       22.13       17.91      5.23 o 
   3  -9   5        0.04       -0.91      4.29 o 
   4  -9   5      130.25      139.16      9.58 o 
   5  -9   5       14.13       15.37      5.75 o 
  -5  -8   5       37.49       45.41      5.66 o 
  -4  -8   5       28.29       32.83      4.78 o 
  -3  -8   5       10.29       10.57      4.23 o 
  -2  -8   5       38.36       30.50     12.62 o 
  -1  -8   5      134.55      118.69      5.96 o 
   0  -8   5       71.32       81.35      7.96 o 
   1  -8   5        3.08        0.33      2.77 o 
   2  -8   5       26.33       19.20      4.68 o 
   3  -8   5       45.97       52.40      6.28 o 
   4  -8   5        8.45       10.87      5.97 o 
   5  -8   5        0.23       -2.09      4.47 o 
   6  -8   5       62.96       66.89      8.05 o 
  -6  -7   5        1.87        3.33      3.91 o 
  -5  -7   5        7.87        6.32      3.81 o 
  -4  -7   5        0.32        0.58      3.23 o 
  -3  -7   5      352.76      329.70      9.19 o 
  -2  -7   5       68.55       74.72      6.78 o 
  -1  -7   5        0.69        2.96      2.35 o 
   0  -7   5      184.02      179.97      5.33 o 
   1  -7   5       30.23       31.28      3.73 o 
   2  -7   5      147.48      150.14      7.86 o 
   3  -7   5       93.90       97.33      7.43 o 
   4  -7   5        0.70        0.91      2.84 o 
   5  -7   5        3.04        0.79      3.03 o 
   6  -7   5        0.84        1.99      4.42 o 
   7  -7   5        7.66        4.07      7.24 o 
  -6  -6   5        7.80       10.31      3.94 o 
  -5  -6   5        1.75       -1.11      3.18 o 
  -4  -6   5       90.77      100.33      8.04 o 
  -3  -6   5        0.55       -2.29      2.52 o 
  -2  -6   5        1.98        2.32      3.19 o 
  -1  -6   5       71.08       74.69      3.67 o 
   0  -6   5       12.58       13.09      2.24 o 
   1  -6   5        0.86        0.38      2.10 o 
   2  -6   5        3.01        2.74      2.57 o 
   3  -6   5        8.68        8.08      2.59 o 
   4  -6   5       46.06       40.69      3.92 o 
   5  -6   5       43.01       48.88      3.77 o 
   6  -6   5       14.01        7.36      2.93 o 
   7  -6   5        0.62       -1.44      7.01 o 
  -7  -5   5       24.02       28.28      5.70 o 
  -6  -5   5       50.69       49.54      4.75 o 
  -5  -5   5       17.55       12.88      3.32 o 
  -4  -5   5      226.93      254.37     11.85 o 
  -3  -5   5        0.19       -1.37      2.26 o 
  -2  -5   5       27.16       34.44      3.18 o 
  -1  -5   5       41.91       54.90      3.24 o 
   0  -5   5       46.39       51.00      2.98 o 
   1  -5   5       28.22       37.03      3.10 o 
   2  -5   5      148.26      133.68      4.92 o 
   3  -5   5       22.75       20.72      2.92 o 
   4  -5   5       42.41       39.83      3.12 o 
   5  -5   5      106.21      103.63      5.39 o 
   6  -5   5        0.51       -5.18      4.39 o 
   7  -5   5       20.55       16.72      3.91 o 
  -8  -4   5      164.34      155.26      9.20 o 
  -7  -4   5       11.08        9.88      4.47 o 
  -6  -4   5       75.87       88.36      5.94 o 
  -5  -4   5      239.71      258.39     11.30 o 
  -4  -4   5      288.43      279.80     10.69 o 
  -3  -4   5      438.50      444.24      9.51 o 
  -2  -4   5      158.20      155.14      5.75 o 
  -1  -4   5       87.19      106.46      4.95 o 
   0  -4   5     1134.42     1117.37     19.83 o 
   1  -4   5      146.40      158.18      5.00 o 
   2  -4   5        4.13        3.43      1.41 o 
   3  -4   5        4.49        2.65      1.68 o 
   4  -4   5        8.04        7.74      2.54 o 
   5  -4   5       35.84       33.43      4.86 o 
   6  -4   5        7.96        8.23      3.34 o 
   7  -4   5       10.87       12.35      3.85 o 
  -8  -3   5       30.94       36.32      9.03 o 
  -7  -3   5      113.61      123.14      7.64 o 
  -6  -3   5      145.96      143.84      5.83 o 
  -5  -3   5      227.62      227.79      6.66 o 
  -4  -3   5       15.21       21.11      2.57 o 
  -3  -3   5     1421.90     1438.96     23.78 o 
  -2  -3   5     1329.06     1327.82     21.66 o 
  -1  -3   5       39.22       44.55      3.33 o 
   0  -3   5        2.93       -1.92      1.69 o 
   1  -3   5        4.30        1.04      1.87 o 
   2  -3   5       61.56       64.20      2.71 o 
   3  -3   5      150.74      158.73      5.11 o 
   4  -3   5        7.91        7.88      2.00 o 
   5  -3   5       79.46       83.56      6.21 o 
   6  -3   5       83.07       89.18      7.31 o 
   7  -3   5        8.73        8.78      3.75 o 
   8  -3   5        0.02        2.20      3.95 o 
  -9  -2   5       28.78       19.35      5.38 o 
  -8  -2   5       12.67       10.58      5.79 o 
  -7  -2   5      254.23      247.68     10.02 o 
  -6  -2   5        8.43        9.93      2.82 o 
  -5  -2   5       36.37       43.59      3.18 o 
  -4  -2   5        0.16       -0.08      1.64 o 
  -3  -2   5       36.50       49.92      2.72 o 
  -2  -2   5        6.98        3.90      1.42 o 
  -1  -2   5      120.66      104.51      5.71 o 
   0  -2   5       45.75       52.97      3.32 o 
   1  -2   5        1.89       -0.93      1.65 o 
   2  -2   5      727.88      671.25     30.08 o 
   3  -2   5       95.95       96.40      4.85 o 
   4  -2   5       16.29        6.97      3.18 o 
   5  -2   5        2.07       -1.37      2.68 o 
   6  -2   5       33.91       25.07      4.04 o 
   7  -2   5        0.40       -2.48      3.26 o 
  -9  -1   5       25.62       27.40      5.63 o 
  -8  -1   5       17.45       13.85      4.38 o 
  -7  -1   5        1.24       -0.22      3.33 o 
  -6  -1   5        0.01        0.14      1.73 o 
  -5  -1   5      175.13      177.63      4.49 o 
  -4  -1   5       44.19       55.74      3.28 o 
  -3  -1   5     1133.92     1193.11     19.44 o 
  -2  -1   5     1381.44     1385.01     21.93 o 
  -1  -1   5      481.65      471.17     13.40 o 
   0  -1   5      156.10      129.73      3.32 o 
   1  -1   5      322.81      324.60      8.12 o 
   2  -1   5        0.15       -0.63      1.61 o 
   3  -1   5      428.71      433.41     11.70 o 
   4  -1   5       10.62       15.47      2.85 o 
   5  -1   5      140.16      132.31      5.75 o 
   6  -1   5        0.21       -1.34      3.21 o 
   7  -1   5        8.88        9.52      3.99 o 
  -9   0   5       14.34       14.17      5.02 o 
  -8   0   5        0.32        3.34      3.76 o 
  -7   0   5      148.29      134.75      5.60 o 
  -6   0   5        3.20        5.79      2.43 o 
  -5   0   5      174.55      187.95      5.72 o 
  -4   0   5        0.07       -2.38      1.59 o 
  -3   0   5       36.74       40.43      8.99 o 
  -2   0   5        0.71        1.07      1.07 o 
  -1   0   5     1568.95     1484.03     40.18 o 
   0   0   5      249.22      253.91      5.49 o 
   1   0   5       47.91       49.33      2.84 o 
   2   0   5        0.23       -1.07      1.47 o 
   3   0   5      592.84      574.78     15.60 o 
   4   0   5      374.16      393.03      9.55 o 
   5   0   5       22.72       20.52      5.33 o 
   6   0   5       39.71       27.57      4.28 o 
   7   0   5        1.61        1.74      3.77 o 
  -9   1   5       20.78       20.23      5.20 o 
  -8   1   5       49.37       65.76      7.76 o 
  -7   1   5        0.27       -1.65      2.49 o 
  -6   1   5        1.87        4.61      2.32 o 
  -5   1   5       38.04       39.94      4.88 o 
  -4   1   5     1084.95     1054.60     18.60 o 
  -3   1   5        8.92        6.57      1.76 o 
  -2   1   5       62.56       74.26      3.40 o 
  -1   1   5     1227.75     1088.08     29.87 o 
   0   1   5       17.55       15.51      2.36 o 
   1   1   5      118.45      115.34      4.57 o 
   2   1   5       22.38       23.85      2.72 o 
   3   1   5       36.94       34.60      3.42 o 
   4   1   5      120.10      111.31      5.43 o 
   5   1   5        8.69        8.00      3.36 o 
   6   1   5       14.77       13.96      5.77 o 
   7   1   5        0.80        0.72      4.07 o 
  -9   2   5       11.67       12.14      6.73 o 
  -8   2   5      112.87      118.03      5.91 o 
  -7   2   5       23.79       20.02      6.13 o 
  -6   2   5        7.30        9.37      2.96 o 
  -5   2   5       40.82       48.53      3.32 o 
  -4   2   5       56.33       69.24      3.47 o 
  -3   2   5        1.11        1.60      1.86 o 
  -2   2   5       57.32       57.46      2.67 o 
  -1   2   5        5.60        3.24      1.60 o 
   0   2   5      509.57      494.44      9.78 o 
   1   2   5      238.51      241.59      5.35 o 
   2   2   5       54.01       53.52      3.04 o 
   3   2   5       12.47        8.01      2.91 o 
   4   2   5       24.38       24.99      4.23 o 
   5   2   5        0.27       -2.41      3.17 o 
   6   2   5        6.25        8.85      4.04 o 
   7   2   5       25.39       10.91      4.58 o 
  -9   3   5       68.30       80.52      7.03 o 
  -8   3   5       11.26        5.89      3.00 o 
  -7   3   5       29.10       33.13      3.69 o 
  -6   3   5      122.15      136.30      5.90 o 
  -5   3   5       74.60       68.95      3.76 o 
  -4   3   5        4.62        6.14      2.15 o 
  -3   3   5       57.29       47.34      2.48 o 
  -2   3   5        4.71        8.14      1.63 o 
  -1   3   5      120.76      130.28      4.06 o 
   0   3   5      180.34      186.49      5.21 o 
   1   3   5        1.84        0.13      1.73 o 
   2   3   5       15.02       12.14      2.30 o 
   3   3   5       25.73       27.24      3.70 o 
   4   3   5       92.18       86.21      8.79 o 
   5   3   5       76.74       78.07      6.78 o 
   6   3   5       21.37       22.32      4.67 o 
  -9   4   5        0.03       -0.41      4.22 o 
  -8   4   5      118.40      131.21      7.88 o 
  -7   4   5      680.94      674.94     24.55 o 
  -6   4   5      386.58      400.98      9.59 o 
  -5   4   5       68.22       72.63      6.96 o 
  -4   4   5       60.63       58.07      3.82 o 
  -3   4   5      202.47      230.10      7.60 o 
  -2   4   5      148.75      109.33     14.79 o 
  -1   4   5      468.99      453.98     19.92 o 
   0   4   5        2.68        0.01      1.73 o 
   1   4   5        2.35        0.44      1.90 o 
   2   4   5       26.61       23.54      4.77 o 
   3   4   5       92.51       91.21      5.46 o 
   4   4   5       17.31       11.34      3.79 o 
   5   4   5       10.95        8.14      3.95 o 
   6   4   5        9.95        8.51      4.57 o 
  -9   5   5        0.43        3.28      4.80 o 
  -8   5   5       24.15       21.46      5.43 o 
  -7   5   5       61.10       53.82      9.44 o 
  -6   5   5        6.31        8.59      6.10 o 
  -5   5   5        6.71        0.61      5.21 o 
  -4   5   5       34.76       33.21      3.81 o 
  -3   5   5      145.45      143.62      6.52 o 
  -2   5   5        7.56        1.27      2.91 o 
  -1   5   5        2.69       -0.82      3.04 o 
   0   5   5       59.87       49.33      3.18 o 
   1   5   5        1.39       -0.45      2.07 o 
   2   5   5        1.77        4.47      3.00 o 
   3   5   5      107.27      115.28      5.99 o 
   4   5   5       10.25       12.54      4.11 o 
   5   5   5       18.97       20.70      9.80 o 
  -9   6   5        0.00       -1.37      4.71 o 
  -8   6   5        3.04        1.39      6.50 o 
  -7   6   5       20.95       20.40      7.74 o 
  -6   6   5        0.22        3.10      5.29 o 
  -5   6   5        8.16        5.95      5.80 o 
  -4   6   5       12.95        9.42      3.56 o 
  -3   6   5       59.32       63.78      5.46 o 
  -2   6   5        1.53        1.22      3.30 o 
  -1   6   5       12.73       13.31      3.81 o 
   0   6   5       34.36       35.04      4.13 o 
   1   6   5        2.73       -0.54      2.37 o 
   2   6   5       44.18       42.64      4.61 o 
   3   6   5      112.36      112.32      6.70 o 
   4   6   5      127.43      149.82      7.48 o 
  -8   7   5        5.26        7.68      7.85 o 
  -7   7   5        0.04        4.02      6.50 o 
  -6   7   5       12.90        3.01      6.58 o 
  -5   7   5       76.27       63.92      9.71 o 
  -4   7   5       49.69       53.66      5.61 o 
  -3   7   5       19.28       11.79      8.13 o 
  -2   7   5        1.24        2.88      5.21 o 
  -1   7   5        7.15        3.78      3.72 o 
   0   7   5       84.46       89.88      5.94 o 
   1   7   5        1.08       -2.69      4.27 o 
   2   7   5       27.29       32.82      6.22 o 
   3   7   5       14.77       21.01      6.33 o 
  -7   8   5        0.00        4.27      7.53 o 
  -6   8   5        9.76       17.20      7.91 o 
  -5   8   5        6.31       -0.74      6.46 o 
  -4   8   5       24.45       19.45      4.87 o 
  -3   8   5      159.00      196.52     15.95 o 
  -2   8   5       32.90       25.96      5.10 o 
  -1   8   5        1.22        1.44      3.66 o 
   0   8   5       47.01       38.60      8.15 o 
   1   8   5        5.97        7.79      5.48 o 
   2   8   5      120.29      118.20     14.40 o 
  -6   9   5        0.72        8.62      7.90 o 
  -5   9   5        8.86        6.41      7.57 o 
  -4   9   5       39.64       30.13     23.66 o 
  -3   9   5        0.06       -2.17      4.51 o 
  -2   9   5        0.25       -1.72      4.50 o 
  -1   9   5       23.23       20.49      4.85 o 
   0   9   5       12.98       13.87      6.19 o 
  -1 -10   6        2.99       17.20      8.01 o 
   0 -10   6        2.11       -0.02      5.19 o 
   1 -10   6       45.03       47.69      7.37 o 
   2 -10   6       36.19       51.00      7.30 o 
   3 -10   6       23.71       21.06     11.67 o 
  -3  -9   6        0.07       -0.82      7.39 o 
  -2  -9   6        8.51       14.18      4.99 o 
  -1  -9   6       35.32       39.15      5.57 o 
   0  -9   6       20.06       16.97      5.34 o 
   1  -9   6        0.39       -0.02      4.26 o 
   2  -9   6      136.23      133.90      9.16 o 
   3  -9   6       50.49       56.31      7.40 o 
   4  -9   6        2.68        1.64      5.26 o 
   5  -9   6        0.12       -0.77      5.21 o 
  -4  -8   6        5.55        4.76      4.57 o 
  -3  -8   6        0.02        2.16      4.14 o 
  -2  -8   6      177.90      172.52      9.94 o 
  -1  -8   6       59.58       51.34      5.49 o 
   0  -8   6       30.36       29.45      4.26 o 
   1  -8   6      226.89      229.64      7.85 o 
   2  -8   6        0.13       -2.25      2.88 o 
   3  -8   6        8.63        2.04      4.36 o 
   4  -8   6      302.30      287.01     12.16 o 
   5  -8   6       44.76       57.94      9.07 o 
  -6  -7   6        0.00       -2.88      3.77 o 
  -5  -7   6      104.25      105.59      6.60 o 
  -4  -7   6      195.45      215.58      7.75 o 
  -3  -7   6        7.06       -2.22      3.55 o 
  -2  -7   6       20.69       22.29      8.02 o 
  -1  -7   6      754.58      690.78     17.57 o 
   0  -7   6        1.28        4.23      2.75 o 
   1  -7   6       52.66       63.19      6.01 o 
   2  -7   6      139.28      134.72      5.77 o 
   3  -7   6       58.58       64.73      5.33 o 
   4  -7   6        8.12        6.44      3.21 o 
   5  -7   6       96.50       86.76      5.87 o 
   6  -7   6        0.63       -1.81      3.71 o 
  -6  -6   6       43.50       43.27      4.91 o 
  -5  -6   6        1.01        2.79      3.27 o 
  -4  -6   6       94.05      107.48      5.52 o 
  -3  -6   6       70.57       77.04      4.74 o 
  -2  -6   6      169.12      161.70      5.64 o 
  -1  -6   6      116.71      101.87     13.10 o 
   0  -6   6       20.53       22.81      3.15 o 
   1  -6   6       84.42       84.37      4.80 o 
   2  -6   6       30.17       37.37      5.41 o 
   3  -6   6        1.70       -0.27      2.48 o 
   4  -6   6       27.53       22.74      4.67 o 
   5  -6   6        3.01       -1.79      3.02 o 
   6  -6   6       11.23       10.70      3.99 o 
   7  -6   6        9.84       13.16      6.32 o 
  -7  -5   6       32.83       41.19      9.35 o 
  -6  -5   6        0.00        0.92      3.08 o 
  -5  -5   6      216.71      211.86      7.25 o 
  -4  -5   6       26.21       29.90      3.65 o 
  -3  -5   6       30.67       35.44      3.35 o 
  -2  -5   6      207.67      227.72      6.16 o 
  -1  -5   6       67.63       66.99      3.30 o 
   0  -5   6        0.18        1.01      3.08 o 
   1  -5   6        3.96        0.93      3.19 o 
   2  -5   6       49.96       49.48      3.68 o 
   3  -5   6       35.73       41.06      2.90 o 
   4  -5   6      243.38      238.23      6.18 o 
   5  -5   6        7.66        0.20      3.19 o 
   6  -5   6        4.33        4.42      6.87 o 
   7  -5   6        0.09        3.65      7.51 o 
  -8  -4   6       52.94       49.59      8.57 o 
  -7  -4   6       11.48        8.02      4.34 o 
  -6  -4   6      439.28      430.80     10.71 o 
  -5  -4   6        8.22       10.21      3.01 o 
  -4  -4   6        6.50        3.42      2.42 o 
  -3  -4   6       15.70       18.14      2.52 o 
  -2  -4   6      136.75      151.90      4.63 o 
  -1  -4   6       16.91       17.27      3.59 o 
   0  -4   6      176.35      200.05      6.77 o 
   1  -4   6       82.01       75.46      8.04 o 
   2  -4   6      143.73      151.38      6.03 o 
   3  -4   6       19.37       14.35      2.89 o 
   4  -4   6       19.53       16.22      2.97 o 
   5  -4   6        1.67       -0.75      4.65 o 
   6  -4   6       44.78       48.06      4.67 o 
   7  -4   6        1.75        3.77      5.56 o 
  -8  -3   6      127.86      130.57      9.12 o 
  -7  -3   6       41.51       54.94      6.03 o 
  -6  -3   6      259.01      273.18     13.45 o 
  -5  -3   6      186.27      186.93      6.01 o 
  -4  -3   6        2.12        2.39      2.07 o 
  -3  -3   6     1041.86     1047.43     18.00 o 
  -2  -3   6     1488.24     1551.17     25.03 o 
  -1  -3   6      176.91      197.68      6.95 o 
   0  -3   6        5.00        8.20      2.30 o 
   1  -3   6       43.24       44.13      3.63 o 
   2  -3   6        9.33       11.82      2.49 o 
   3  -3   6        0.03        1.86      2.44 o 
   4  -3   6        9.44        7.56      4.08 o 
   5  -3   6       32.61       26.24      3.60 o 
   6  -3   6       16.41       17.61      3.66 o 
   7  -3   6        0.01       -3.64      3.63 o 
  -9  -2   6        7.60       14.18      5.25 o 
  -8  -2   6       39.55       32.92      5.34 o 
  -7  -2   6        1.82        3.68      4.75 o 
  -6  -2   6        0.40       -2.57      1.96 o 
  -5  -2   6        2.34        1.89      2.05 o 
  -4  -2   6       93.16       87.15      3.65 o 
  -3  -2   6       60.09       65.52      6.88 o 
  -2  -2   6      139.88      139.65      3.88 o 
  -1  -2   6      260.43      297.30      8.04 o 
   0  -2   6      393.08      384.70     14.32 o 
   1  -2   6       30.90       27.26      2.14 o 
   2  -2   6       78.39       80.44      4.23 o 
   3  -2   6      285.85      314.04      8.32 o 
   4  -2   6       80.99       86.32      4.84 o 
   5  -2   6      219.59      216.90      7.28 o 
   6  -2   6       75.09       79.23      7.21 o 
   7  -2   6        0.23       -4.38      6.51 o 
  -9  -1   6       31.17       27.62      5.85 o 
  -8  -1   6        3.31        1.05      3.75 o 
  -7  -1   6        1.58       -2.02      3.14 o 
  -6  -1   6       42.14       41.22      3.71 o 
  -5  -1   6      205.56      203.21      5.41 o 
  -4  -1   6        8.69        5.30      1.64 o 
  -3  -1   6        1.71        0.23      1.44 o 
  -2  -1   6      880.17      972.05     16.18 o 
  -1  -1   6      250.32      228.60      6.58 o 
   0  -1   6      207.96      214.01      4.82 o 
   1  -1   6       32.86       42.65      3.17 o 
   2  -1   6       70.19       84.16      4.76 o 
   3  -1   6      188.90      179.35      5.78 o 
   4  -1   6      248.34      221.99      6.96 o 
   5  -1   6       24.23       14.52      6.10 o 
   6  -1   6        0.02       -0.05      3.45 o 
   7  -1   6        0.11       -0.75      4.00 o 
  -9   0   6        8.51        8.55      4.62 o 
  -8   0   6       86.40       78.21      6.60 o 
  -7   0   6       13.62       12.91      3.13 o 
  -6   0   6        4.87        1.30      2.38 o 
  -5   0   6        7.99       11.10      2.43 o 
  -4   0   6      467.10      481.13     11.80 o 
  -3   0   6       80.53       93.80      3.09 o 
  -2   0   6      952.40     1010.73     20.41 o 
  -1   0   6      219.37      230.19      9.17 o 
   0   0   6      847.02      925.52     15.70 o 
   1   0   6      202.28      201.99      6.61 o 
   2   0   6      179.99      191.90      7.02 o 
   3   0   6        0.88        4.05      2.47 o 
   4   0   6        0.10       -3.73      2.48 o 
   5   0   6       31.26       27.53      4.56 o 
   6   0   6       38.08       36.85      5.72 o 
   7   0   6        0.33        2.94      4.09 o 
  -9   1   6        0.00        0.43      4.22 o 
  -8   1   6        0.38        2.09      3.73 o 
  -7   1   6        6.27        0.03      2.62 o 
  -6   1   6      186.93      175.56      6.64 o 
  -5   1   6      147.52      154.81      5.36 o 
  -4   1   6       63.61       71.08      4.13 o 
  -3   1   6      376.16      394.34     10.45 o 
  -2   1   6       25.71       28.04      2.60 o 
   1   1   6       67.60       77.25      3.72 o 
   2   1   6      383.12      362.35      8.48 o 
   3   1   6       12.18       10.98      3.02 o 
   4   1   6        0.20        0.81      2.99 o 
   5   1   6       16.22       22.27      3.94 o 
   6   1   6        1.66        2.01      3.72 o 
  -9   2   6       63.01       63.35      6.57 o 
  -8   2   6       33.51       31.51      5.00 o 
  -7   2   6      114.25      122.38      5.83 o 
  -6   2   6        6.33        5.18      2.52 o 
  -5   2   6       58.69       57.28      3.68 o 
  -4   2   6      386.44      371.41      8.34 o 
  -3   2   6       10.85       10.35      1.82 o 
  -2   2   6      212.76      214.93      5.33 o 
  -1   2   6        1.56       -2.73      1.82 o 
   0   2   6       53.29       50.89      3.45 o 
   1   2   6       19.18       22.36      2.40 o 
   2   2   6      341.51      333.16      7.18 o 
   3   2   6      556.52      547.23     12.13 o 
   4   2   6       13.80        6.64      3.82 o 
   5   2   6       42.99       48.15      5.86 o 
   6   2   6       13.13        8.27      4.25 o 
  -9   3   6       40.17       32.71      4.57 o 
  -8   3   6       11.09        2.66      3.17 o 
  -7   3   6       10.04        3.03      2.73 o 
  -6   3   6       89.77       91.03      4.83 o 
  -5   3   6      325.86      336.95      8.24 o 
  -4   3   6       13.80       15.77      3.11 o 
  -3   3   6      137.30      148.11      4.29 o 
  -2   3   6      101.97       91.08      3.62 o 
  -1   3   6       18.86       20.66      3.48 o 
   0   3   6       93.91      105.31      4.68 o 
   1   3   6       97.52      106.26      4.00 o 
   2   3   6        6.48        6.91      2.32 o 
   3   3   6        0.14       -1.45      4.06 o 
   4   3   6        0.05       -2.43      3.16 o 
   5   3   6        4.48        1.19      3.75 o 
   6   3   6       31.31       30.08      5.17 o 
  -9   4   6       70.83       70.45      8.68 o 
  -8   4   6      119.80      125.04      7.94 o 
  -7   4   6       91.93      111.14     11.22 o 
  -6   4   6      159.34      160.34     12.18 o 
  -5   4   6        1.59       -1.24      5.43 o 
  -4   4   6      626.00      628.89     20.11 o 
  -3   4   6        0.11        0.83      2.56 o 
  -2   4   6        9.98        9.35      1.82 o 
  -1   4   6      112.48      111.42      4.21 o 
   0   4   6       35.80       42.55      3.05 o 
   1   4   6        0.30        0.69      2.00 o 
   2   4   6       85.39       88.54      5.33 o 
   3   4   6      162.32      152.10      6.43 o 
   4   4   6        0.44        1.77      3.47 o 
   5   4   6        1.47        1.74      4.02 o 
  -9   5   6        7.29        3.74      5.05 o 
  -8   5   6       85.94       78.53      7.46 o 
  -7   5   6       52.45       50.97      9.26 o 
  -6   5   6       81.12       85.90     10.19 o 
  -5   5   6        2.92        1.10      4.94 o 
  -4   5   6      131.47      128.49      5.98 o 
  -3   5   6       30.03       40.36      4.36 o 
  -2   5   6        8.16        6.96      3.42 o 
  -1   5   6       50.61       52.09      5.02 o 
   0   5   6       14.05       13.51      2.59 o 
   1   5   6        0.03       -3.13      2.27 o 
   2   5   6        9.15        4.41      3.29 o 
   3   5   6        0.01       -1.20      3.30 o 
   4   5   6        9.14        2.54      3.96 o 
  -9   6   6        7.60        8.00      8.28 o 
  -8   6   6        7.65        1.78      7.31 o 
  -7   6   6       99.06      113.62     12.61 o 
  -6   6   6       62.97       69.77      9.84 o 
  -5   6   6      244.92      248.11     15.64 o 
  -4   6   6       79.07       85.39      5.86 o 
  -3   6   6        6.11        5.40      6.19 o 
  -2   6   6        4.41       -4.86      3.24 o 
  -1   6   6        1.92       -4.86      3.24 o 
   0   6   6        0.43       -1.31      3.06 o 
   1   6   6      194.62      183.52     11.40 o 
   2   6   6       56.53       60.75      5.35 o 
   3   6   6        6.00       13.20      6.66 o 
   4   6   6        6.13       11.95      4.64 o 
  -8   7   6        1.11       -2.81      7.25 o 
  -7   7   6        0.32       -3.61      6.34 o 
  -6   7   6       27.06       27.18      8.18 o 
  -5   7   6       18.26       17.00      7.12 o 
  -4   7   6      327.49      275.37     10.38 o 
  -2   7   6       15.76       14.09      4.67 o 
  -1   7   6       17.48       24.71      4.95 o 
   0   7   6       34.47       29.97      4.57 o 
   1   7   6        2.80        2.54      5.14 o 
   2   7   6       23.76       23.25      6.34 o 
  -7   8   6        7.89        1.38      6.89 o 
  -6   8   6       24.64       11.05      7.63 o 
  -5   8   6        7.02        8.97      7.01 o 
  -4   8   6       32.23       19.55      5.22 o 
  -3   8   6        6.35       10.90      4.49 o 
  -2   8   6       57.65       64.78      6.72 o 
  -1   8   6        9.81       14.43      6.39 o 
   0   8   6       11.27       16.44      5.84 o 
   1   8   6       18.33       22.03      6.54 o 
  -6   9   6        8.84       13.56      8.45 o 
  -5   9   6        0.25        4.17      7.37 o 
  -4   9   6        0.02       -4.41      6.60 o 
  -3   9   6       58.47       60.96      8.19 o 
  -2   9   6       17.66       16.25      5.52 o 
  -1   9   6        0.19        8.77      4.52 o 
   0 -10   7        1.23       -7.84      6.46 o 
   1 -10   7       53.98       61.47      8.12 o 
   2 -10   7        5.52        3.40      7.20 o 
  -3  -9   7        5.10        5.41      4.90 o 
  -2  -9   7       25.56       19.07      5.07 o 
  -1  -9   7       54.84       52.43      6.34 o 
   0  -9   7       40.05       35.08      5.39 o 
   1  -9   7        3.08        5.90      5.01 o 
   2  -9   7        6.18        6.64      5.10 o 
   3  -9   7        2.89        5.74      5.21 o 
   4  -9   7       72.56       63.76      8.07 o 
  -4  -8   7       33.51       41.55      6.38 o 
  -3  -8   7        5.82       -3.35      3.85 o 
  -2  -8   7       79.65       78.20      6.75 o 
  -1  -8   7       21.47       24.97      4.71 o 
   0  -8   7       53.74       55.88      5.74 o 
   1  -8   7      568.57      565.06     13.60 o 
   2  -8   7        1.56        2.25      4.67 o 
   3  -8   7       22.77       25.31      4.29 o 
   4  -8   7        0.11        4.08      3.75 o 
   5  -8   7       28.50       24.71     13.76 o 
  -5  -7   7        9.33       13.96      5.85 o 
  -4  -7   7       16.95       11.60      4.46 o 
  -3  -7   7       66.03       66.25      6.17 o 
  -2  -7   7        1.45        3.33      3.49 o 
  -1  -7   7        1.31        1.38      3.17 o 
   0  -7   7        4.63        4.71      3.48 o 
   1  -7   7      138.12      133.36      5.99 o 
   2  -7   7      110.89      104.85      5.53 o 
   3  -7   7      137.93      144.47      6.41 o 
   4  -7   7       30.27       33.43      4.43 o 
   5  -7   7       75.99       81.30      6.14 o 
   6  -7   7       19.00       14.94      4.56 o 
  -6  -6   7      150.56      147.92     10.51 o 
  -5  -6   7       16.68       26.08      6.68 o 
  -4  -6   7        3.87        9.61      3.76 o 
  -3  -6   7        0.91       -0.51      3.70 o 
  -2  -6   7      251.62      229.91      8.64 o 
  -1  -6   7       19.74       18.28      3.75 o 
   0  -6   7       14.62       14.42      5.76 o 
   1  -6   7      117.29      113.33      6.00 o 
   2  -6   7      112.12      128.45      5.65 o 
   3  -6   7        1.14        1.84      2.89 o 
   4  -6   7       66.12       64.86      5.07 o 
   5  -6   7       10.38       11.18      3.85 o 
   6  -6   7        7.08        5.87     11.64 o 
  -7  -5   7        4.22        2.05      4.42 o 
  -6  -5   7       30.88       33.44      4.24 o 
  -5  -5   7       78.01       87.34      5.29 o 
  -4  -5   7      452.34      476.04     10.82 o 
  -3  -5   7       92.64       94.00      4.48 o 
  -2  -5   7       14.03       17.06      3.47 o 
  -1  -5   7        2.61        6.80      2.85 o 
   0  -5   7       76.86       74.89      4.88 o 
   1  -5   7       21.71       26.09      7.62 o 
   2  -5   7      148.23      144.18      6.50 o 
   3  -5   7        0.03       -2.88      2.81 o 
   4  -5   7        0.01       -1.46      5.30 o 
   5  -5   7       26.50       23.99      4.94 o 
   6  -5   7        6.86       11.81      7.04 o 
  -8  -4   7       57.40       62.58      7.99 o 
  -7  -4   7        5.34        7.23      4.99 o 
  -6  -4   7      582.26      572.50     14.71 o 
  -5  -4   7      821.69      840.49     26.17 o 
  -4  -4   7       44.08       38.52      3.40 o 
  -3  -4   7      263.08      263.25      7.08 o 
  -2  -4   7       48.62       55.03      4.71 o 
  -1  -4   7       37.70       38.41      3.72 o 
   0  -4   7      332.57      347.52      9.93 o 
   1  -4   7      184.88      175.75      9.78 o 
   2  -4   7        2.32        2.45      2.85 o 
   3  -4   7       33.51       37.01      4.48 o 
   4  -4   7       61.38       65.45      9.68 o 
   5  -4   7       51.14       43.24      8.09 o 
   6  -4   7        5.92       11.14      7.09 o 
   7  -4   7        0.07      -10.53      7.06 o 
  -8  -3   7       29.09       26.96      5.49 o 
  -7  -3   7        0.27       -1.16      3.68 o 
  -6  -3   7      161.05      154.76      6.41 o 
  -5  -3   7      846.59      853.38     16.20 o 
  -4  -3   7       92.60       96.77      4.19 o 
  -3  -3   7        0.32       -0.25      1.63 o 
  -2  -3   7        1.37       -2.83      1.88 o 
  -1  -3   7       18.05       16.22      2.76 o 
   0  -3   7        8.90       10.36      2.57 o 
   1  -3   7      510.59      477.73     12.29 o 
   2  -3   7      252.17      261.53      6.39 o 
   3  -3   7       23.11       26.64      3.16 o 
   4  -3   7        0.59       -2.40      3.14 o 
   5  -3   7        8.52       -1.25      3.69 o 
   6  -3   7       19.55       13.32      3.53 o 
   7  -3   7       25.22       20.26      4.56 o 
  -9  -2   7        1.85       -0.35      4.57 o 
  -8  -2   7        0.06        5.70      4.17 o 
  -7  -2   7        3.29        3.85      3.73 o 
  -6  -2   7       21.22       18.52      3.97 o 
  -5  -2   7       45.93       42.21      3.20 o 
  -4  -2   7      892.76      972.34     17.05 o 
  -3  -2   7      839.85      830.37     14.55 o 
  -2  -2   7      129.73      133.27      7.90 o 
  -1  -2   7      377.23      344.87      9.24 o 
   0  -2   7       19.42       16.49      2.73 o 
   1  -2   7      304.87      295.34      8.59 o 
   2  -2   7       31.39       35.10      2.91 o 
   3  -2   7        0.35       -3.95      2.74 o 
   4  -2   7       66.54       68.88      4.98 o 
   5  -2   7      238.79      240.85     11.19 o 
   6  -2   7       84.16       78.22      5.97 o 
   7  -2   7       39.82       39.92      5.44 o 
  -9  -1   7        1.77        3.96      4.57 o 
  -8  -1   7       16.80       18.73      7.62 o 
  -7  -1   7        0.64        4.88      2.97 o 
  -6  -1   7      111.25      105.05      5.19 o 
  -5  -1   7      262.88      268.03      6.47 o 
  -4  -1   7       81.51       98.67      3.61 o 
  -3  -1   7     1314.64     1339.73     21.87 o 
  -2  -1   7      618.49      725.53     15.90 o 
  -1  -1   7        8.28        5.47      2.10 o 
   0  -1   7       50.56       46.62      2.68 o 
   1  -1   7        0.53        1.15      1.89 o 
   2  -1   7       66.37       80.84      5.12 o 
   3  -1   7        7.55        4.60      4.40 o 
   4  -1   7       14.28        8.53      4.27 o 
   5  -1   7      214.85      215.29      7.73 o 
   6  -1   7      195.76      192.19     14.47 o 
   7  -1   7        9.60        2.53      4.30 o 
  -9   0   7       18.85        8.87      4.69 o 
  -8   0   7      122.36      112.74     10.10 o 
  -7   0   7        0.49       -1.24      2.78 o 
  -6   0   7       89.34       77.31     11.30 o 
  -5   0   7        0.32       -0.48      2.07 o 
  -4   0   7      367.78      395.25     10.42 o 
  -3   0   7      108.94      116.88      4.54 o 
  -2   0   7      192.15      202.47      8.82 o 
  -1   0   7     2742.32     2678.56     84.64 o 
   0   0   7      264.40      286.43     13.10 o 
   1   0   7        4.77        7.03      5.88 o 
   2   0   7       44.31       50.88      5.47 o 
   3   0   7      114.73       98.02     15.85 o 
   4   0   7      187.06      195.21      7.41 o 
   5   0   7       14.93        7.77      3.77 o 
   6   0   7        5.08        1.19      3.82 o 
  -9   1   7       62.66       56.10      6.54 o 
  -8   1   7       18.21       17.52      3.88 o 
  -7   1   7       33.12       33.04      5.80 o 
  -6   1   7      164.28      160.25      6.02 o 
  -5   1   7        5.64        4.25      2.28 o 
  -4   1   7      220.26      261.83      9.80 o 
  -3   1   7        2.48        0.30      1.68 o 
  -2   1   7       26.58       35.31      6.06 o 
  -1   1   7     1099.96     1113.92     46.43 o 
   0   1   7      117.31      113.86      5.86 o 
   1   1   7       24.41       17.78      7.92 o 
   2   1   7        0.07       -2.54      2.65 o 
   3   1   7      163.94      160.59      6.25 o 
   4   1   7        8.81        9.18      3.53 o 
   5   1   7        0.69       -1.10      4.09 o 
   6   1   7       33.28       37.59      5.69 o 
  -9   2   7       14.72       20.55      5.34 o 
  -8   2   7      114.06       98.84     11.40 o 
  -7   2   7       35.79       34.90      3.95 o 
  -6   2   7       56.26       56.18      4.17 o 
  -5   2   7       26.06       26.75      3.09 o 
  -4   2   7      226.42      221.52      7.68 o 
  -3   2   7       64.17       62.42      5.25 o 
  -2   2   7      123.17      123.60      4.53 o 
  -1   2   7      752.60      787.66     14.70 o 
   0   2   7       12.76        6.23      2.76 o 
   1   2   7      199.92      197.10      5.36 o 
   2   2   7        0.56       -0.89      2.25 o 
   3   2   7       81.90       86.04      5.35 o 
   4   2   7        0.12       -2.08      3.24 o 
   5   2   7        1.46       -1.71      3.79 o 
   6   2   7        4.58        9.00      4.65 o 
  -9   3   7       17.05       18.54      4.16 o 
  -8   3   7       35.07       29.27      4.11 o 
  -7   3   7        0.49       -0.71      2.77 o 
  -6   3   7      229.97      216.83      6.89 o 
  -5   3   7      106.67       96.84      5.39 o 
  -4   3   7       77.50       80.06      5.39 o 
  -3   3   7       46.96       50.48      3.32 o 
  -2   3   7       14.74       10.24      2.48 o 
  -1   3   7      285.77      287.76      7.21 o 
   0   3   7      156.91      152.66      5.81 o 
   1   3   7      153.23      157.83      5.00 o 
   2   3   7       42.94       46.51      4.15 o 
   3   3   7        5.15        0.21      4.11 o 
   4   3   7       20.71       16.54      4.23 o 
   5   3   7        0.01       -0.01      3.98 o 
  -9   4   7       10.16        9.07      5.22 o 
  -8   4   7      305.39      286.37     22.73 o 
  -7   4   7      145.89      125.92      7.81 o 
  -6   4   7      149.61      163.59     12.68 o 
  -5   4   7        6.71       11.47      5.88 o 
  -4   4   7       11.30       16.90      4.62 o 
  -3   4   7      218.66      222.00      5.89 o 
  -2   4   7       78.38       68.15      4.26 o 
  -1   4   7        6.15        8.20      2.54 o 
   0   4   7       77.19       83.62      5.12 o 
   1   4   7       88.53       94.40      4.49 o 
   2   4   7       40.39       31.59      5.62 o 
   3   4   7       14.07       15.77      3.99 o 
   4   4   7       20.53       18.41      4.53 o 
   5   4   7        1.44       -5.50      4.07 o 
  -9   5   7        3.02        1.65      5.13 o 
  -8   5   7       16.48       14.41      7.52 o 
  -7   5   7      390.83      454.41     22.74 o 
  -6   5   7        0.11        2.93      6.00 o 
  -5   5   7        8.26        0.64      5.78 o 
  -4   5   7       22.76       20.20      3.82 o 
  -3   5   7        4.58       -4.56      3.04 o 
  -2   5   7       38.33       49.12      7.23 o 
  -1   5   7        7.87        5.91      3.60 o 
   0   5   7       12.12        9.52      5.36 o 
   1   5   7        7.29        3.61      2.89 o 
   2   5   7       34.66       24.29      4.26 o 
   3   5   7        3.70        5.29      3.96 o 
   4   5   7        4.59        1.21      4.26 o 
  -8   6   7       93.22       84.63     12.00 o 
  -7   6   7        1.15       -0.47      6.09 o 
  -6   6   7       84.21       57.04      9.73 o 
  -5   6   7       34.43       41.16      8.35 o 
  -4   6   7        5.30        0.36      5.52 o 
  -3   6   7       35.59       42.38     12.60 o 
  -2   6   7      121.75      117.89      7.40 o 
  -1   6   7        2.31        3.53      4.09 o 
   0   6   7       53.20       52.44      4.98 o 
   1   6   7        1.40        0.22      6.77 o 
   2   6   7       52.02       49.45      6.98 o 
   3   6   7      202.59      204.68      8.31 o 
  -8   7   7        8.70        9.29      7.90 o 
  -7   7   7       95.53      103.13     12.59 o 
  -6   7   7       68.39       67.13     10.62 o 
  -5   7   7        4.20        0.64      6.37 o 
  -4   7   7       38.33       44.62      8.92 o 
  -3   7   7       29.50       17.54     13.79 o 
  -2   7   7        4.12        0.64      4.07 o 
  -1   7   7       30.09       33.86      4.82 o 
   0   7   7       10.59        9.87      3.96 o 
   1   7   7        2.65        1.98      8.02 o 
   2   7   7       19.62       26.55      6.46 o 
  -7   8   7       34.49       27.27      9.75 o 
  -6   8   7       56.04       62.28     10.99 o 
  -5   8   7       28.91       31.95      8.67 o 
  -4   8   7       29.17       18.19      7.33 o 
  -3   8   7      103.59       99.38      7.67 o 
  -2   8   7       11.65       15.78      5.16 o 
  -1   8   7        3.00        1.38      4.01 o 
   0   8   7        0.30       -3.57      5.22 o 
  -5   9   7        0.34        3.71      7.10 o 
  -4   9   7       15.54       21.11      8.67 o 
  -3   9   7       39.33       44.38      6.66 o 
  -2   9   7       17.25       21.88     10.67 o 
  -2  -9   8       30.43       25.36      5.64 o 
  -1  -9   8       63.57       54.51      6.66 o 
   0  -9   8        0.13        2.39      4.19 o 
   1  -9   8       24.45       27.10      5.55 o 
   2  -9   8       74.61       82.38     12.22 o 
   3  -9   8       16.69        8.12      9.20 o 
  -4  -8   8        0.19       -1.00      4.52 o 
  -3  -8   8       37.05       33.36      5.75 o 
  -2  -8   8        3.64        0.97      4.08 o 
  -1  -8   8       86.29       92.78      9.09 o 
   0  -8   8       18.26       15.21      4.33 o 
   1  -8   8       22.31       31.54      5.19 o 
   2  -8   8       19.67       18.53      4.83 o 
   3  -8   8       43.30       52.04      5.40 o 
   4  -8   8       12.28       19.86      4.66 o 
  -5  -7   8        4.16        4.27      4.43 o 
  -4  -7   8       62.28       63.04      6.51 o 
  -3  -7   8      197.88      197.01      8.97 o 
  -2  -7   8        6.29       10.71      4.19 o 
  -1  -7   8       14.90       11.07      3.91 o 
   0  -7   8      145.14      122.22      6.88 o 
   1  -7   8        0.76       -4.64      3.09 o 
   2  -7   8       54.46       57.34      5.75 o 
   3  -7   8       59.91       55.06      5.92 o 
   4  -7   8       13.78        7.04      5.23 o 
   5  -7   8        2.79       -6.11      4.31 o 
  -6  -6   8       14.33       18.18      5.30 o 
  -5  -6   8        0.00        1.31      3.94 o 
  -4  -6   8       37.40       34.13      5.06 o 
  -3  -6   8       63.23       60.34      5.81 o 
  -2  -6   8       19.55       25.41      4.22 o 
  -1  -6   8       27.11       31.00      6.35 o 
   0  -6   8      112.66      114.61      6.29 o 
   1  -6   8      104.66       95.28      6.23 o 
   2  -6   8        7.62        1.97      3.48 o 
   3  -6   8       23.77       29.64      4.63 o 
   4  -6   8       16.60        7.22      4.13 o 
   5  -6   8        6.21        3.08      4.32 o 
   6  -6   8       13.33        9.72      7.31 o 
  -7  -5   8        0.70        4.78      4.43 o 
  -6  -5   8       63.14       76.92      5.36 o 
  -5  -5   8        1.19       -0.78      4.40 o 
  -4  -5   8      236.63      234.92     12.90 o 
  -3  -5   8      183.08      180.21      7.76 o 
  -2  -5   8       75.65       84.56      5.76 o 
  -1  -5   8       48.22       44.24      4.55 o 
   0  -5   8       85.59       85.90      6.29 o 
   1  -5   8       64.46       66.23      6.72 o 
   2  -5   8      191.03      188.20      7.80 o 
   3  -5   8       23.47       26.16      7.24 o 
   4  -5   8       19.69       19.09      4.37 o 
   5  -5   8       38.56       36.15      7.76 o 
   6  -5   8        1.74        3.65      4.92 o 
  -8  -4   8       66.67       78.53      7.76 o 
  -7  -4   8        2.94        6.90      4.31 o 
  -6  -4   8        3.91        2.16      3.93 o 
  -5  -4   8       34.21       42.43      4.40 o 
  -4  -4   8     1283.47     1308.35     22.82 o 
  -3  -4   8      130.40      131.18      6.27 o 
  -2  -4   8      342.51      370.18     10.82 o 
  -1  -4   8        4.21        3.20      3.36 o 
   0  -4   8       63.08       65.77      6.69 o 
   1  -4   8       17.28       22.19      4.59 o 
   2  -4   8      326.36      307.97     16.99 o 
   3  -4   8       61.93       56.43      8.07 o 
   4  -4   8       42.51       45.56      5.46 o 
   5  -4   8       22.07       11.59      7.49 o 
   6  -4   8        1.07       -9.89      6.59 o 
  -8  -3   8        0.53        0.98      4.57 o 
  -7  -3   8        0.21        1.52      3.60 o 
  -6  -3   8       26.75       30.76      4.63 o 
  -5  -3   8      141.40      143.24      5.39 o 
  -4  -3   8      290.46      296.86      7.44 o 
  -3  -3   8       27.64       29.44      2.68 o 
  -2  -3   8      143.35      144.13      6.00 o 
  -1  -3   8       11.82       16.38      3.25 o 
   0  -3   8       28.81       31.76      4.50 o 
   1  -3   8      259.21      234.01      8.04 o 
   2  -3   8        3.10        1.21      3.16 o 
   3  -3   8      165.55      140.44      9.77 o 
   4  -3   8      167.99      182.50     12.58 o 
   5  -3   8       10.37        2.44      7.05 o 
   6  -3   8        2.08       -3.19      7.26 o 
  -9  -2   8        0.61        1.58      4.84 o 
  -8  -2   8        2.74        9.28      4.71 o 
  -7  -2   8       96.86       87.07     14.69 o 
  -6  -2   8       19.30       19.33      4.17 o 
  -5  -2   8      285.85      274.00      7.03 o 
  -4  -2   8       23.47       26.88      4.74 o 
  -3  -2   8       24.56       18.41      2.25 o 
  -2  -2   8      106.06      113.28      7.15 o 
  -1  -2   8        1.62       -2.92      1.95 o 
   0  -2   8      218.41      209.30     11.51 o 
   1  -2   8      163.28      158.17      4.73 o 
   2  -2   8      250.84      249.98      7.82 o 
   3  -2   8       76.47       90.87      9.63 o 
   4  -2   8       83.86       92.78      7.00 o 
   5  -2   8      165.36      171.88     14.88 o 
   6  -2   8       16.41        5.33      3.59 o 
  -9  -1   8        6.02        8.59      4.85 o 
  -8  -1   8        0.89        1.83      4.05 o 
  -7  -1   8       11.52        9.48      3.41 o 
  -6  -1   8        5.44        2.04      2.69 o 
  -5  -1   8      385.36      392.38     11.20 o 
  -4  -1   8        1.22       -1.81      1.73 o 
  -3  -1   8      127.39      134.62      5.37 o 
  -2  -1   8      256.27      257.13      7.67 o 
  -1  -1   8       18.11       24.05      4.83 o 
   0  -1   8      294.14      322.18      8.39 o 
   1  -1   8       51.11       54.97      3.53 o 
   2  -1   8       32.03       39.37      4.39 o 
   3  -1   8        0.00       -3.71      3.54 o 
   4  -1   8      123.87      140.71      6.27 o 
   5  -1   8        7.16        1.00      3.48 o 
   6  -1   8       83.09       68.91      6.11 o 
  -9   0   8      206.87      193.10      9.62 o 
  -8   0   8       15.01       13.27      5.30 o 
  -7   0   8       86.36       87.78      6.39 o 
  -6   0   8      204.84      211.11      9.43 o 
  -5   0   8      181.07      187.83      6.19 o 
  -4   0   8      142.52      156.45      6.10 o 
  -3   0   8      201.98      205.57      9.83 o 
  -2   0   8      518.97      501.92     12.15 o 
  -1   0   8        0.53       -0.92      2.15 o 
   0   0   8      444.62      472.18      9.76 o 
   1   0   8      136.15      141.66      5.08 o 
   2   0   8        8.54        4.47      5.93 o 
   3   0   8       20.01       29.65      5.61 o 
   4   0   8       23.58       28.63      4.19 o 
   5   0   8        6.63        9.99      3.92 o 
   6   0   8       34.67       26.36      5.16 o 
  -9   1   8       11.22        3.57      4.53 o 
  -8   1   8       24.00       13.60      3.16 o 
  -7   1   8       13.19       12.21      3.37 o 
  -6   1   8       52.34       47.12      4.06 o 
  -5   1   8      242.69      248.01      7.24 o 
  -4   1   8       86.49       84.98      5.28 o 
  -3   1   8        9.36        8.13      2.45 o 
  -2   1   8       30.33       30.58      3.35 o 
  -1   1   8       37.28       41.71      3.77 o 
   0   1   8       72.86       74.54      4.37 o 
   2   1   8        1.68       -0.20      2.69 o 
   3   1   8       94.39      103.24      5.68 o 
   4   1   8       18.36       17.86      4.05 o 
   5   1   8       10.76        4.56      3.97 o 
  -9   2   8        0.25       -1.92      3.15 o 
  -8   2   8       11.78        7.16      3.41 o 
  -7   2   8       89.11       98.44      5.70 o 
  -6   2   8        9.50        4.41      2.98 o 
  -5   2   8      513.52      517.59     14.11 o 
  -4   2   8       27.64       28.89      4.11 o 
  -3   2   8       36.67       51.09      6.18 o 
  -2   2   8      438.69      433.52     10.04 o 
  -1   2   8      256.93      235.29      8.97 o 
   0   2   8      181.85      178.99      5.46 o 
   1   2   8       61.26       79.41      5.76 o 
   2   2   8      242.16      234.14      6.47 o 
   3   2   8        5.62        0.22      3.23 o 
   4   2   8      107.24      111.19      6.79 o 
   5   2   8        7.78        7.16      5.39 o 
  -9   3   8        0.33       -6.27      4.18 o 
  -8   3   8       45.83       43.58      4.63 o 
  -7   3   8        4.92       -1.14      3.60 o 
  -6   3   8        5.98        2.95      3.44 o 
  -5   3   8      229.47      223.82     11.27 o 
  -4   3   8      273.09      272.28      8.96 o 
  -3   3   8       32.93       37.72      3.08 o 
  -2   3   8      208.27      212.45      6.12 o 
  -1   3   8      189.43      196.17      7.04 o 
   0   3   8       91.22      103.50      4.29 o 
   1   3   8       30.88       30.58      5.00 o 
   2   3   8        0.26        1.08      3.29 o 
   3   3   8        0.77       -2.72      3.46 o 
   4   3   8        2.61        0.94      3.93 o 
   5   3   8        9.54       11.18      4.80 o 
  -9   4   8        9.23        8.56      5.24 o 
  -8   4   8       10.05        9.68      4.83 o 
  -7   4   8      206.44      208.65     14.95 o 
  -6   4   8      134.10      124.07     11.47 o 
  -5   4   8      393.54      337.65     18.38 o 
  -4   4   8       41.13       38.10      4.38 o 
  -3   4   8      130.72      135.74      6.76 o 
  -2   4   8      108.09       94.90      5.30 o 
  -1   4   8       17.22       15.69      3.44 o 
   0   4   8      247.01      243.16      7.89 o 
   1   4   8        0.18       -3.95      2.63 o 
   2   4   8       21.82       18.68      5.27 o 
   3   4   8        8.20        4.84      3.98 o 
   4   4   8        1.66        0.38      4.25 o 
  -9   5   8        0.71       -7.32      6.94 o 
  -8   5   8        6.12        4.68      7.35 o 
  -7   5   8       49.58       27.16      8.74 o 
  -6   5   8       66.82       64.74     10.18 o 
  -5   5   8        3.34        0.61      5.99 o 
  -4   5   8       85.41       96.35      6.17 o 
  -3   5   8        3.10        3.57      4.14 o 
  -2   5   8       77.73       64.09      5.87 o 
  -1   5   8      245.40      223.72      9.62 o 
   0   5   8        0.38       -4.05      3.20 o 
   1   5   8       70.68       54.19      4.92 o 
   2   5   8       33.00       32.58      4.88 o 
   3   5   8        3.21       -1.02      4.09 o 
  -8   6   8       52.80       52.07     10.47 o 
  -7   6   8       32.05       19.45      8.28 o 
  -6   6   8       15.16        8.00      7.06 o 
  -5   6   8       11.78       16.41      7.03 o 
  -4   6   8       46.61       35.66      8.28 o 
  -3   6   8       11.46       10.44      5.07 o 
  -2   6   8        3.53       -5.44      4.04 o 
  -1   6   8       27.76       30.48      4.52 o 
   0   6   8      110.20      114.54      6.62 o 
   1   6   8        6.31        4.47      5.14 o 
   2   6   8       17.36       13.82      5.96 o 
  -7   7   8       44.91       44.49     10.27 o 
  -6   7   8        0.75        8.44      6.89 o 
  -5   7   8        5.75        8.73      7.16 o 
  -4   7   8        1.93        6.97      6.45 o 
  -3   7   8        2.71        4.77      3.54 o 
  -2   7   8       65.80       72.16     14.99 o 
  -1   7   8        7.75        1.51      3.89 o 
   0   7   8       25.52        9.38      7.98 o 
   1   7   8        0.17       -7.76      5.17 o 
  -6   8   8       14.12       13.75      8.18 o 
  -5   8   8        0.00       -1.97      6.51 o 
  -4   8   8        7.39        8.74      7.30 o 
  -3   8   8       18.19       18.42      5.28 o 
  -2   8   8       32.09       23.18      5.80 o 
  -1   8   8       17.28       10.26      4.49 o 
  -2  -9   9        1.77       -0.84      4.63 o 
  -1  -9   9       43.36       38.55     18.67 o 
   0  -9   9        0.80        3.75      4.57 o 
   1  -9   9        2.30        0.13      4.35 o 
   2  -9   9        7.90       11.09      5.17 o 
  -4  -8   9       13.27       12.71      5.11 o 
  -3  -8   9       46.41       47.14      6.40 o 
  -2  -8   9       39.70       40.85      5.88 o 
  -1  -8   9        1.15        0.15      3.76 o 
   0  -8   9        0.58       -2.60      3.89 o 
   1  -8   9      175.78      187.85      9.03 o 
   2  -8   9        2.45        1.65      4.24 o 
   3  -8   9        4.68        5.72      4.76 o 
   4  -8   9        0.34       -6.29      4.65 o 
  -5  -7   9       33.40       55.87      6.72 o 
  -4  -7   9        4.66        3.57      5.46 o 
  -3  -7   9      222.32      222.59     12.22 o 
  -2  -7   9       22.18       16.01      4.74 o 
  -1  -7   9       44.24       33.19      4.92 o 
   0  -7   9       20.36       20.24      4.54 o 
   1  -7   9      156.92      156.03      7.99 o 
   2  -7   9       18.68       11.10      4.53 o 
   3  -7   9       22.79       19.50      5.00 o 
   4  -7   9        4.78        3.86      4.51 o 
  -6  -6   9       10.48        3.36      6.42 o 
  -5  -6   9       62.68       61.03      6.29 o 
  -4  -6   9       45.36       56.30     10.07 o 
  -3  -6   9        0.16       -0.12      3.49 o 
  -2  -6   9        0.04        1.26      3.34 o 
  -1  -6   9       28.80       29.88      4.59 o 
   0  -6   9       66.50       73.05      5.87 o 
   1  -6   9       13.95       23.68      4.44 o 
   2  -6   9       44.41       34.95      7.87 o 
   3  -6   9       63.73       73.96      6.46 o 
   4  -6   9       15.52        8.55      4.62 o 
   5  -6   9        7.51       12.28      5.19 o 
  -7  -5   9        0.85        1.93      6.32 o 
  -6  -5   9       19.92       18.06      6.73 o 
  -5  -5   9        0.79       -0.71      3.53 o 
  -4  -5   9       76.58       86.34      6.43 o 
  -3  -5   9      237.35      229.43     18.44 o 
  -2  -5   9        0.02        0.08      2.93 o 
  -1  -5   9      136.83      139.90      6.85 o 
   0  -5   9       10.51        4.93      3.33 o 
   1  -5   9      175.20      171.18     11.75 o 
   2  -5   9        4.92        0.43      4.68 o 
   3  -5   9        3.79        9.28      6.24 o 
   4  -5   9       30.48       30.30      5.47 o 
   5  -5   9        5.30        6.16      6.78 o 
  -7  -4   9       24.80       32.03      5.46 o 
  -6  -4   9       11.46       12.80      6.41 o 
  -5  -4   9      117.79      107.04      6.66 o 
  -4  -4   9      612.53      616.38     23.61 o 
  -3  -4   9      100.72      100.80      6.06 o 
  -2  -4   9      180.76      192.12      7.63 o 
  -1  -4   9      702.80      686.47     29.49 o 
   0  -4   9        6.11        1.78      2.95 o 
   1  -4   9      493.00      459.49     17.78 o 
   2  -4   9       42.47       38.17      4.80 o 
   3  -4   9       37.76       33.03      7.30 o 
   4  -4   9       35.37       44.89      8.20 o 
   5  -4   9        4.79        2.67      4.77 o 
   6  -4   9       33.52       32.63     10.49 o 
  -8  -3   9        5.84        7.76      4.99 o 
  -7  -3   9       35.51       42.80      5.96 o 
  -6  -3   9      169.67      164.06     15.00 o 
  -5  -3   9      165.12      167.45      7.79 o 
  -4  -3   9       16.79       18.94      3.73 o 
  -3  -3   9        9.34        3.46      2.94 o 
  -2  -3   9      102.35      105.19      5.50 o 
  -1  -3   9      113.95      107.48      5.54 o 
   0  -3   9      114.09      110.73      6.81 o 
   1  -3   9      165.56      142.49      6.52 o 
   2  -3   9      108.25      109.14      6.71 o 
   3  -3   9      108.73      113.54      9.57 o 
   4  -3   9        2.41       -4.42      3.84 o 
   5  -3   9        9.66       13.24      8.05 o 
   6  -3   9       17.09       17.37      9.22 o 
  -8  -2   9       29.45       28.79      5.32 o 
  -7  -2   9       39.85       37.22      4.52 o 
  -6  -2   9        3.17        1.29      3.47 o 
  -5  -2   9       74.06       72.97      4.01 o 
  -4  -2   9        4.13        4.48      2.38 o 
  -3  -2   9       83.45       80.84      8.52 o 
  -2  -2   9        6.21        7.52      2.71 o 
  -1  -2   9      130.02      118.68      6.19 o 
   0  -2   9      283.11      259.75     18.15 o 
   1  -2   9      153.34      151.09      6.68 o 
   2  -2   9       82.69       87.68     10.84 o 
   3  -2   9       28.04       25.52      7.33 o 
   4  -2   9       11.45       17.08      7.68 o 
   5  -2   9       73.32       65.29     10.29 o 
   6  -2   9       19.34       24.33      9.85 o 
  -9  -1   9       75.43       79.81      9.50 o 
  -8  -1   9       73.23       75.32      6.79 o 
  -7  -1   9       17.84        9.98      6.29 o 
  -6  -1   9       34.00       47.32      4.42 o 
  -5  -1   9       64.05       62.61      5.08 o 
  -4  -1   9       16.00       19.23      2.47 o 
  -3  -1   9      168.37      168.86      6.24 o 
  -2  -1   9        3.55        2.64      2.33 o 
  -1  -1   9      106.65       98.43      3.82 o 
   0  -1   9        5.03        2.98      2.19 o 
   1  -1   9      328.42      342.15      8.32 o 
   2  -1   9       29.08       28.90      3.69 o 
   3  -1   9       12.24        6.22      4.52 o 
   4  -1   9      124.46      136.81      8.11 o 
   5  -1   9      161.93      155.71     13.48 o 
  -9   0   9        3.29       -3.98      5.93 o 
  -8   0   9       87.66       79.49     18.23 o 
  -7   0   9      270.33      263.82      8.45 o 
  -6   0   9        1.73        0.70      2.70 o 
  -5   0   9       29.13       29.13      3.51 o 
  -4   0   9      102.73       98.84      7.56 o 
  -3   0   9      162.37      146.03      5.90 o 
  -2   0   9        0.00        1.50      2.28 o 
  -1   0   9       98.50       86.03     13.04 o 
   0   0   9        6.96        7.63      2.62 o 
   1   0   9      178.26      162.79     10.14 o 
   2   0   9       36.57       43.61      5.32 o 
   3   0   9       47.21       46.68      5.70 o 
   4   0   9       23.95       25.43      4.10 o 
   5   0   9       21.83       23.20      4.73 o 
  -9   1   9        0.20        0.90      4.75 o 
  -8   1   9        0.08        2.79      3.41 o 
  -7   1   9      271.01      280.45      9.85 o 
  -6   1   9      111.25      109.63      5.42 o 
  -5   1   9      156.22      152.55      7.44 o 
  -4   1   9       24.65       27.78      2.97 o 
  -3   1   9      238.14      265.10      8.09 o 
  -2   1   9       14.36       20.38      3.29 o 
  -1   1   9      100.45       94.67      6.53 o 
   0   1   9       32.54       39.58      9.47 o 
   1   1   9      135.79      126.61      9.48 o 
   2   1   9       33.91       32.55     22.02 o 
   3   1   9        9.33       16.49      3.82 o 
   4   1   9        0.00        0.36      3.69 o 
   5   1   9        0.66        0.65      4.35 o 
  -9   2   9        0.21       -2.99      3.52 o 
  -8   2   9       54.94       41.78      4.72 o 
  -7   2   9       36.12       32.83      4.23 o 
  -6   2   9      272.18      254.91      9.73 o 
  -5   2   9       19.47       11.99      3.71 o 
  -4   2   9        0.07       -2.92      2.09 o 
  -3   2   9        8.44        7.30      2.62 o 
  -2   2   9        0.05       -0.42      2.35 o 
  -1   2   9       79.89       90.43      5.46 o 
   0   2   9        3.82        0.36      2.47 o 
   1   2   9      148.32      144.20      6.23 o 
   2   2   9       16.04       11.11      3.77 o 
   3   2   9       51.67       50.11      5.04 o 
   4   2   9      116.64      136.77      9.56 o 
  -9   3   9       20.91       18.32      6.51 o 
  -8   3   9       54.26       70.88     10.74 o 
  -7   3   9        2.14        1.95      3.89 o 
  -6   3   9      204.57      203.16      8.64 o 
  -5   3   9      247.84      242.55     10.04 o 
  -4   3   9      163.24      168.15      5.50 o 
  -3   3   9      218.42      209.31     11.58 o 
  -2   3   9       42.04       32.71      8.90 o 
  -1   3   9        7.99        5.30      2.74 o 
   0   3   9        6.82        1.37      2.74 o 
   1   3   9       39.49       43.36      4.72 o 
   2   3   9      247.41      232.97     17.53 o 
   3   3   9        4.14       -0.49      3.78 o 
   4   3   9        9.53       10.16      6.64 o 
  -9   4   9       13.90        5.48      7.63 o 
  -8   4   9        2.73        4.30      7.55 o 
  -7   4   9       35.56       43.60      9.38 o 
  -6   4   9       51.12       51.44      9.25 o 
  -5   4   9        0.37       -0.97      6.17 o 
  -4   4   9       89.27      123.68     11.87 o 
  -3   4   9      715.54      764.65     19.63 o 
  -2   4   9       18.81       11.81      3.84 o 
  -1   4   9      238.17      249.62      7.54 o 
   0   4   9       36.83       34.90      3.79 o 
   1   4   9        1.94        2.68      4.77 o 
   2   4   9       42.41       48.21      5.26 o 
   3   4   9       10.28       11.92      4.50 o 
  -8   5   9        1.57       -0.26      7.55 o 
  -7   5   9        1.31        9.17      7.68 o 
  -6   5   9       38.67       33.36      8.88 o 
  -5   5   9      176.28      185.81     14.34 o 
  -4   5   9      139.11      157.26     12.96 o 
  -3   5   9       20.73       15.96      4.60 o 
  -2   5   9      201.07      202.38     16.81 o 
  -1   5   9       69.20       86.38      5.82 o 
   0   5   9       58.06       69.87     11.08 o 
   1   5   9       14.82       11.38     11.30 o 
   2   5   9        0.88        2.86      4.52 o 
   3   5   9        2.86        4.52      4.42 o 
  -8   6   9       37.32       36.88      9.81 o 
  -7   6   9        0.79        0.66      6.71 o 
  -6   6   9       55.10       61.35     10.55 o 
  -5   6   9       39.80       33.26      8.91 o 
  -4   6   9       16.86       14.44      7.31 o 
  -3   6   9      103.15      118.97      7.66 o 
  -2   6   9       80.30       94.45      7.53 o 
  -1   6   9       58.38       68.21      5.84 o 
   0   6   9       72.83       78.74      6.31 o 
   1   6   9        0.04       -6.43      5.09 o 
   2   6   9        6.40        6.77      5.96 o 
  -7   7   9        7.17        8.78      8.25 o 
  -6   7   9       22.85       30.86      8.89 o 
  -5   7   9       21.46       20.34      7.93 o 
  -4   7   9       15.05       12.58      7.39 o 
  -3   7   9        1.98        5.58      4.14 o 
  -2   7   9        2.92       -0.78      4.41 o 
  -1   7   9       31.98       39.84      5.45 o 
   0   7   9        7.83        4.92      5.98 o 
  -5   8   9        2.03        2.14      7.38 o 
  -4   8   9        9.29       12.70      7.72 o 
  -3   8   9        0.53       10.46      7.55 o 
  -2   8   9        7.34        5.65      5.35 o 
   0  -9  10       23.17       16.72      6.10 o 
  -3  -8  10        2.36        5.89      4.72 o 
  -2  -8  10       39.87       37.05      5.96 o 
  -1  -8  10        6.57        9.04      4.48 o 
   0  -8  10       34.75       40.60      9.35 o 
   1  -8  10        1.22        2.85      4.45 o 
   2  -8  10       86.77       98.09      8.86 o 
   3  -8  10       19.11       13.82      5.47 o 
  -5  -7  10       14.51        7.05      5.15 o 
  -4  -7  10       10.83       19.76      9.82 o 
  -3  -7  10        0.02        1.42      4.15 o 
  -2  -7  10       95.55       83.05      7.01 o 
  -1  -7  10        1.00       -5.95      3.97 o 
   0  -7  10       16.61       11.80      4.42 o 
   1  -7  10      164.70      180.99      8.78 o 
   2  -7  10        2.00        4.95      4.43 o 
   3  -7  10       37.46       32.87      5.93 o 
   4  -7  10        0.09        1.83      5.43 o 
  -6  -6  10        3.29        2.61      6.50 o 
  -5  -6  10      140.05      124.94      8.04 o 
  -4  -6  10       37.05       36.66      5.38 o 
  -3  -6  10      311.98      303.70     11.12 o 
  -2  -6  10       24.07       21.09      5.59 o 
  -1  -6  10       26.26       26.76     12.20 o 
   0  -6  10      239.21      237.41      9.50 o 
   1  -6  10        8.00        6.45      3.97 o 
   2  -6  10      116.83      135.90      7.71 o 
   3  -6  10       11.79        4.56      4.37 o 
   4  -6  10        1.20        1.10      5.05 o 
  -7  -5  10        9.95        7.51      7.18 o 
  -6  -5  10      197.31      201.15     13.98 o 
  -5  -5  10       13.98       20.04      4.87 o 
  -4  -5  10        0.29        3.12      3.58 o 
  -3  -5  10      164.46      164.44      7.86 o 
  -2  -5  10      505.28      485.01     14.07 o 
  -1  -5  10      260.98      257.24      9.59 o 
   0  -5  10       58.43       55.97      7.74 o 
   1  -5  10       93.66      101.65      6.93 o 
   2  -5  10        0.05       -5.16      3.44 o 
   3  -5  10      109.56      100.82      7.22 o 
   4  -5  10        6.78        2.65      4.38 o 
   5  -5  10        6.94        7.54      5.50 o 
  -7  -4  10       48.66       48.53      9.04 o 
  -6  -4  10       18.24        8.54      6.21 o 
  -5  -4  10      137.88      135.09      7.05 o 
  -4  -4  10       40.78       42.54      5.03 o 
  -3  -4  10        0.48        0.89      3.05 o 
  -2  -4  10      446.27      423.96     12.43 o 
  -1  -4  10       10.99       11.95      3.78 o 
   0  -4  10      762.06      726.76     18.19 o 
   1  -4  10      110.71      113.61      6.74 o 
   2  -4  10       70.87       68.83      5.74 o 
   3  -4  10        0.02        2.54      3.77 o 
   4  -4  10        0.01       -0.41      6.48 o 
   5  -4  10        0.12       -6.87      4.58 o 
  -8  -3  10        1.33        3.74      5.05 o 
  -7  -3  10       35.44       38.12      8.57 o 
  -6  -3  10      380.44      351.31     17.50 o 
  -5  -3  10       20.39       19.37      3.94 o 
  -4  -3  10      524.04      523.89     14.11 o 
  -3  -3  10        1.40       -1.50      2.95 o 
  -2  -3  10        3.95        2.98      3.04 o 
  -1  -3  10      170.32      169.00      9.22 o 
   0  -3  10       26.91       27.08      4.18 o 
   1  -3  10       51.60       49.65      5.03 o 
   2  -3  10        5.57        5.03      5.20 o 
   3  -3  10      100.78      110.81      7.87 o 
   4  -3  10       12.47       -3.91      6.80 o 
   5  -3  10        7.76        2.00      6.88 o 
  -8  -2  10       19.16       12.38      5.12 o 
  -7  -2  10      233.32      212.20     13.59 o 
  -6  -2  10      168.05      166.96      8.14 o 
  -5  -2  10        1.56        0.12      3.15 o 
  -4  -2  10      151.13      151.80      6.65 o 
  -3  -2  10       60.36       79.37      5.34 o 
  -2  -2  10        3.22        2.77      2.97 o 
  -1  -2  10       43.80       45.71      4.59 o 
   0  -2  10        0.61        1.93      3.01 o 
   1  -2  10       96.06      104.25      8.55 o 
   2  -2  10      288.39      317.08     11.30 o 
   3  -2  10        3.42        3.25      4.37 o 
   4  -2  10        0.00       -8.85      6.27 o 
   5  -2  10       78.46      100.79     12.57 o 
  -8  -1  10        4.23        4.50      4.14 o 
  -7  -1  10       12.13       16.11      3.95 o 
  -6  -1  10       17.81       18.89      5.63 o 
  -5  -1  10       16.50        8.87      3.46 o 
  -4  -1  10        4.40        0.25      2.60 o 
  -3  -1  10       44.55       51.94      8.17 o 
  -2  -1  10       23.82       16.01      3.27 o 
  -1  -1  10      106.30       88.44      7.35 o 
   0  -1  10       49.70       51.50      5.03 o 
   1  -1  10       67.11       68.70      6.12 o 
   2  -1  10       98.87      119.66     13.45 o 
   3  -1  10        9.56        8.96      4.90 o 
   4  -1  10       50.98       63.19     10.59 o 
   5  -1  10       53.78       60.24     11.12 o 
  -9   0  10       52.63       44.05     10.04 o 
  -8   0  10       42.54       44.74      5.32 o 
  -7   0  10      160.77      152.90     10.50 o 
  -6   0  10        5.03        2.66      4.28 o 
  -5   0  10       30.21       31.22      5.06 o 
  -4   0  10        2.89        0.53      4.74 o 
  -3   0  10        2.04       -1.41      2.82 o 
  -2   0  10      207.04      195.99     10.35 o 
  -1   0  10        1.17       -3.00      2.51 o 
   0   0  10        0.82       -1.73      2.58 o 
   1   0  10      182.49      195.21      6.63 o 
   2   0  10      104.84      118.17      6.00 o 
   3   0  10        5.28       -3.16      4.31 o 
   4   0  10       14.99       15.81      4.85 o 
   5   0  10        5.50        0.82      5.52 o 
  -9   1  10        9.69       11.30      4.16 o 
  -8   1  10       22.25       28.09      4.74 o 
  -7   1  10       61.70       69.08      5.24 o 
  -6   1  10       66.28       68.77      5.00 o 
  -5   1  10        3.21       -0.60      3.30 o 
  -4   1  10      358.58      371.06      9.04 o 
  -3   1  10       88.78       89.85      6.72 o 
  -2   1  10      207.73      202.10     10.25 o 
  -1   1  10      164.72      166.58      5.78 o 
   0   1  10       38.26       46.62      4.23 o 
   1   1  10       46.29       50.98      4.54 o 
   2   1  10        4.13        5.27      3.64 o 
   3   1  10       60.40       61.80      6.89 o 
   4   1  10        0.48        1.21      7.53 o 
  -9   2  10       18.80       11.18      4.29 o 
  -8   2  10        0.56       -2.32      3.34 o 
  -7   2  10       27.03       16.87      4.78 o 
  -6   2  10       46.46       47.59      5.52 o 
  -5   2  10      810.89      808.45     28.32 o 
  -4   2  10       69.24       70.58      7.40 o 
  -3   2  10        7.87        2.30      2.74 o 
  -2   2  10       49.37       47.66      5.21 o 
  -1   2  10       19.26       14.04      3.03 o 
   0   2  10       80.75       82.19      5.72 o 
   1   2  10        4.85        3.34      3.00 o 
   2   2  10        3.94       -0.59      4.50 o 
   3   2  10        6.87        3.91      5.03 o 
   4   2  10       19.37       19.39      4.94 o 
  -9   3  10        7.52       12.23      5.74 o 
  -8   3  10       19.51       17.27      7.94 o 
  -7   3  10       19.03       18.49      8.44 o 
  -6   3  10        2.14       -1.56      8.04 o 
  -5   3  10      190.98      179.46     19.21 o 
  -4   3  10      532.17      530.91     18.59 o 
  -3   3  10       63.34       56.73      4.29 o 
  -2   3  10        1.18        0.77      2.28 o 
  -1   3  10        7.43        5.63      2.80 o 
   0   3  10      150.13      153.06      5.65 o 
   1   3  10        1.31       -3.04      3.58 o 
   2   3  10        0.33       -1.77      4.70 o 
   3   3  10       12.46        1.96      5.43 o 
  -8   4  10       10.80        9.68      8.14 o 
  -7   4  10       14.70        9.11      7.29 o 
  -6   4  10        0.76        2.32      7.01 o 
  -5   4  10        2.62        3.29      6.85 o 
  -4   4  10      101.21      121.36     12.72 o 
  -3   4  10      117.93      134.68      7.54 o 
  -2   4  10       69.90       77.45     11.01 o 
  -1   4  10       12.87       12.09      3.20 o 
   0   4  10        8.84       13.86      3.44 o 
   1   4  10       12.89        7.99      5.12 o 
   2   4  10       18.06        7.63      5.59 o 
   3   4  10        5.35       -2.13      4.29 o 
  -8   5  10       23.76       29.98      9.64 o 
  -7   5  10       44.95       34.28      9.46 o 
  -6   5  10       11.88       18.80      8.23 o 
  -5   5  10       10.63       -2.27      5.62 o 
  -4   5  10        6.09        2.79      6.18 o 
  -3   5  10       77.29       88.91      7.11 o 
  -2   5  10       30.12       26.85      5.38 o 
  -1   5  10        0.98       -1.85      5.06 o 
   0   5  10       30.66       28.51      4.87 o 
   1   5  10        2.71       -3.39      5.09 o 
   2   5  10        9.67        6.64      5.89 o 
  -7   6  10        0.21        0.78      7.06 o 
  -6   6  10       51.83       42.48     10.34 o 
  -5   6  10       14.80       16.62      8.22 o 
  -4   6  10        1.43       -1.58      6.04 o 
  -3   6  10       69.62       74.56     11.12 o 
  -2   6  10        5.99        6.13      4.70 o 
  -1   6  10       97.67      105.72      6.96 o 
   0   6  10       63.64       82.33      8.30 o 
   1   6  10        1.64        2.16      5.77 o 
  -6   7  10        0.05       -6.28      5.85 o 
  -5   7  10        1.70        2.10      7.04 o 
  -4   7  10       13.60       15.37      8.09 o 
  -3   7  10        0.01       -2.76      6.63 o 
  -2   7  10        0.14       -2.70      5.02 o 
  -1   7  10       11.12       16.95      4.99 o 
  -2  -8  11        0.49        2.17      4.70 o 
  -1  -8  11        5.84        7.64      4.96 o 
   0  -8  11       17.47       14.99      5.19 o 
   1  -8  11       34.64       41.31      6.22 o 
  -4  -7  11       16.57       15.36      5.27 o 
  -3  -7  11      143.24      134.94      8.24 o 
  -2  -7  11        3.48        0.47      4.25 o 
  -1  -7  11        4.29        3.06      4.30 o 
   0  -7  11       24.99       26.56      5.15 o 
   1  -7  11        9.08        8.06      4.65 o 
   2  -7  11        0.68        0.65      4.47 o 
   3  -7  11       31.07       35.29      7.89 o 
  -5  -6  11       70.94       60.21      6.52 o 
  -4  -6  11      111.54      118.06      7.84 o 
  -3  -6  11      101.60      125.08      8.34 o 
  -2  -6  11        1.50       -2.29      3.99 o 
  -1  -6  11       74.41       75.63      6.58 o 
   0  -6  11       86.53       89.35      6.91 o 
   1  -6  11        3.53        7.57      4.35 o 
   2  -6  11      111.05      116.69      8.13 o 
   3  -6  11        4.13       -0.81      4.50 o 
  -6  -5  11       39.05       30.94      8.62 o 
  -5  -5  11        0.50       -1.41      3.72 o 
  -4  -5  11      330.80      327.63     11.45 o 
  -3  -5  11       16.85       23.03      4.51 o 
  -2  -5  11      193.29      206.16      8.81 o 
  -1  -5  11       10.84       12.86      4.22 o 
   0  -5  11      144.20      142.37     15.98 o 
   1  -5  11        0.54       -0.42      3.55 o 
   2  -5  11        0.03       -2.93      3.88 o 
   3  -5  11       21.21       21.70      5.16 o 
   4  -5  11       11.80       13.98      7.63 o 
  -7  -4  11      100.60       87.73     11.64 o 
  -6  -4  11        9.57        9.66      6.88 o 
  -5  -4  11       63.03       54.66      8.97 o 
  -4  -4  11       54.96       57.38      6.07 o 
  -3  -4  11       30.06       21.71      8.93 o 
  -2  -4  11      488.81      479.49     13.89 o 
  -1  -4  11       52.81       62.20      5.77 o 
   0  -4  11       49.94       59.18      5.64 o 
   1  -4  11        6.68       -0.24      3.53 o 
   2  -4  11       30.19       27.79      5.23 o 
   3  -4  11       36.31       35.70      8.04 o 
   4  -4  11       13.49       14.65      5.67 o 
  -7  -3  11       37.66       33.20      8.16 o 
  -6  -3  11       22.09       25.96      7.19 o 
  -5  -3  11       54.80       55.37      8.52 o 
  -4  -3  11      241.35      226.32      8.68 o 
  -3  -3  11        2.75       -1.73      3.22 o 
  -2  -3  11        1.45       -2.17      5.57 o 
  -1  -3  11      301.99      276.15     11.54 o 
   0  -3  11        1.87        2.05      3.29 o 
   1  -3  11       66.22       63.47      5.76 o 
   2  -3  11        0.12        1.30      4.15 o 
   3  -3  11        0.27       -5.11      4.16 o 
   4  -3  11        3.08       -3.80      4.97 o 
  -8  -2  11        7.50        1.12      6.81 o 
  -7  -2  11       26.69       31.12     12.25 o 
  -6  -2  11        1.55       -0.85      5.45 o 
  -5  -2  11       81.75       63.11      8.66 o 
  -4  -2  11        2.98        3.28      3.20 o 
  -3  -2  11        9.03        5.58      3.34 o 
  -2  -2  11       15.58       13.37      3.56 o 
  -1  -2  11       29.01       30.59      4.43 o 
   0  -2  11      180.45      164.89     10.64 o 
   1  -2  11       12.53        5.34      5.25 o 
   2  -2  11      165.36      182.69     12.10 o 
   3  -2  11        1.26       -0.91      4.44 o 
   4  -2  11       11.03        5.66      6.53 o 
  -8  -1  11       47.15       43.73      5.25 o 
  -7  -1  11       84.30       73.75      7.25 o 
  -6  -1  11      102.31      105.29      6.87 o 
  -5  -1  11        0.41        1.54      5.09 o 
  -4  -1  11        6.01        6.79      3.29 o 
  -3  -1  11        4.15        0.35      4.61 o 
  -2  -1  11       33.43       32.72      6.12 o 
  -1  -1  11        0.72        5.82      3.60 o 
   0  -1  11      103.00      122.82      6.92 o 
   1  -1  11      331.61      335.95     11.84 o 
   2  -1  11       35.14       32.11      5.86 o 
   3  -1  11       36.41       33.46      6.17 o 
   4  -1  11        0.55        4.40      7.98 o 
  -8   0  11       61.86       54.21      5.38 o 
  -7   0  11        2.13       -3.43      3.30 o 
  -6   0  11       22.16       17.89      9.27 o 
  -5   0  11      150.78      140.41     10.24 o 
  -4   0  11      134.71      132.63      6.42 o 
  -3   0  11       16.27       14.69      3.96 o 
  -2   0  11      225.42      220.74     11.55 o 
  -1   0  11        1.88        3.24      2.87 o 
   0   0  11      130.57      136.51     12.23 o 
   1   0  11       56.55       54.12      6.23 o 
   2   0  11        1.65        1.90      4.30 o 
   3   0  11       43.76       50.55      6.89 o 
   4   0  11        0.21       -5.03      7.82 o 
  -8   1  11        3.08        1.88      3.78 o 
  -7   1  11      174.09      176.71      7.29 o 
  -6   1  11       66.44       64.58      9.65 o 
  -5   1  11        5.37        0.59      4.02 o 
  -4   1  11       18.03       15.26      4.54 o 
  -3   1  11       94.70       96.84      5.90 o 
  -2   1  11       43.49       37.07      6.31 o 
  -1   1  11       51.22       62.60      4.55 o 
   0   1  11       44.34       43.93      5.11 o 
   1   1  11      117.96      115.41      5.83 o 
   2   1  11       27.46       22.41      4.46 o 
   3   1  11        3.71        0.07      4.96 o 
   4   1  11        5.47        5.34      5.64 o 
  -8   2  11      138.17      161.44      9.20 o 
  -7   2  11       35.21       37.01      7.08 o 
  -6   2  11       29.76       25.30      5.18 o 
  -5   2  11      191.84      210.62      9.24 o 
  -4   2  11        0.79       -3.33      3.87 o 
  -3   2  11      148.56      164.03      6.29 o 
  -2   2  11      307.25      327.40     11.50 o 
  -1   2  11       95.28      113.81      8.84 o 
   0   2  11        4.85        3.23      2.62 o 
   1   2  11        3.66       -1.22      3.15 o 
   2   2  11       78.11       93.00      6.36 o 
   3   2  11       20.76       15.41      5.71 o 
  -8   3  11        0.13      -10.20      6.92 o 
  -7   3  11      181.08      209.15     16.09 o 
  -6   3  11      309.80      289.00     18.48 o 
  -5   3  11       33.49       33.92      5.06 o 
  -4   3  11      102.00       96.37      6.85 o 
  -3   3  11      127.82      129.88      5.75 o 
  -2   3  11       44.10       51.28     10.79 o 
  -1   3  11       48.56       41.86      6.82 o 
   0   3  11        2.24        1.26      4.33 o 
   1   3  11        9.32        5.83      3.53 o 
   2   3  11       54.92       52.55      7.16 o 
  -8   4  11        0.00       -2.81      7.12 o 
  -7   4  11       47.47       52.23     10.35 o 
  -6   4  11       89.26      107.69     13.17 o 
  -5   4  11       22.35       29.52      8.61 o 
  -4   4  11       15.48        8.26      7.28 o 
  -3   4  11       46.07       53.16      6.06 o 
  -2   4  11       13.31        9.42      4.85 o 
  -1   4  11       48.80       46.30      4.21 o 
   0   4  11        1.55        0.37      4.03 o 
   1   4  11        0.19        0.10      4.17 o 
   2   4  11        1.91        7.94      5.70 o 
  -7   5  11       14.27       12.66      8.07 o 
  -6   5  11       54.23       49.86     10.25 o 
  -5   5  11        1.19        5.42      6.96 o 
  -4   5  11        0.10       -1.73      6.43 o 
  -3   5  11        0.01       -2.48      6.59 o 
  -2   5  11       99.12      120.34      8.59 o 
  -1   5  11       27.25       15.65      5.56 o 
   0   5  11        8.92        2.52      4.26 o 
   1   5  11        0.69        0.12      5.68 o 
  -6   6  11        1.94        4.97      7.52 o 
  -5   6  11        0.00        3.58      7.15 o 
  -4   6  11        1.18       -3.21      6.29 o 
  -3   6  11        0.33        2.78      7.15 o 
  -2   6  11        2.16        4.01      5.09 o 
  -1   6  11        2.20        0.34      4.29 o 
  -5   7  11        0.47       -1.29      7.15 o 
  -4   7  11        3.72        5.75      7.69 o 
  -3   7  11       11.34       12.62      8.22 o 
  -3  -7  12        8.92        7.07      4.92 o 
  -2  -7  12        4.31        1.24      4.61 o 
  -1  -7  12       22.95       26.09      5.38 o 
   0  -7  12       12.67       15.92      5.10 o 
   1  -7  12       33.30       31.35      6.03 o 
   2  -7  12        0.12       -0.43      6.15 o 
  -5  -6  12       20.57        2.73      6.25 o 
  -4  -6  12        0.42        3.00      4.39 o 
  -3  -6  12        0.15       -0.05      4.12 o 
  -2  -6  12        4.85        3.26      4.25 o 
  -1  -6  12        2.63        5.92      4.29 o 
   0  -6  12        0.30        3.55      4.19 o 
   1  -6  12       77.04       87.27      7.46 o 
   2  -6  12       44.31       52.05     13.81 o 
  -6  -5  12       63.54       62.19     10.31 o 
  -5  -5  12      134.64      118.17     12.22 o 
  -4  -5  12       23.86       15.41      4.77 o 
  -3  -5  12       61.19       63.02      6.87 o 
  -2  -5  12      369.13      350.74     13.05 o 
  -1  -5  12       10.52       12.66      4.62 o 
   0  -5  12       86.02       93.75      7.22 o 
   1  -5  12        8.31        7.16      6.89 o 
   2  -5  12       44.85       56.07      6.38 o 
   3  -5  12        2.50       -2.98      5.89 o 
  -6  -4  12       38.95       31.85      8.80 o 
  -5  -4  12      105.14      117.02     11.87 o 
  -4  -4  12        3.34        1.48      3.74 o 
  -3  -4  12        7.63        3.80      3.65 o 
  -2  -4  12        8.61        9.80      4.67 o 
  -1  -4  12       30.60       30.16      5.18 o 
   0  -4  12      139.62      151.10      7.75 o 
   1  -4  12        5.94        5.46      4.19 o 
   2  -4  12       17.07       16.32      6.26 o 
   3  -4  12        1.07        0.88      4.91 o 
  -7  -3  12       13.33       18.16      7.86 o 
  -6  -3  12       14.55        3.73      6.06 o 
  -5  -3  12        0.05       -0.02      5.14 o 
  -4  -3  12        0.06        1.16      3.86 o 
  -3  -3  12        1.75        1.31      3.46 o 
  -2  -3  12      111.83      113.94      7.12 o 
  -1  -3  12        0.20       -0.49      3.39 o 
   0  -3  12        5.41       -0.28      4.39 o 
   1  -3  12        0.17        4.33      5.48 o 
   2  -3  12        0.39       -1.11      4.37 o 
   3  -3  12        3.44        9.12      5.13 o 
  -7  -2  12        4.93        3.78      5.44 o 
  -6  -2  12       39.32       34.74      7.99 o 
  -5  -2  12      215.52      182.92     12.43 o 
  -4  -2  12        5.64        5.94      3.66 o 
  -3  -2  12       12.21        7.99      3.55 o 
  -2  -2  12       19.19       15.85      4.07 o 
  -1  -2  12       27.29       20.83      5.82 o 
   0  -2  12        2.98        3.01      5.29 o 
   1  -2  12        9.71        4.80      4.34 o 
   2  -2  12       46.05       46.43      9.98 o 
   3  -2  12        8.20       12.67      5.62 o 
  -8  -1  12        0.14        2.34      5.14 o 
  -7  -1  12        5.85        1.66      4.82 o 
  -6  -1  12        8.78        5.54      6.12 o 
  -5  -1  12      215.19      216.95     13.15 o 
  -4  -1  12        0.00       -7.25      4.83 o 
  -3  -1  12        0.08        4.20      3.54 o 
  -2  -1  12       34.28       35.32      4.87 o 
  -1  -1  12      179.57      172.24      8.15 o 
   0  -1  12      195.55      212.01      9.27 o 
   1  -1  12       45.21       60.96     10.44 o 
   2  -1  12        1.54       -2.59      5.43 o 
   3  -1  12       27.44       27.51      6.48 o 
  -8   0  12        2.46       -3.93      3.65 o 
  -7   0  12       61.40       56.87      7.08 o 
  -6   0  12       25.61       13.05      5.23 o 
  -5   0  12        2.90        4.02      5.06 o 
  -4   0  12        5.63        0.22      4.97 o 
  -3   0  12       54.22       53.10      5.73 o 
  -2   0  12       10.56        1.80      3.72 o 
  -1   0  12       39.23       33.01      5.62 o 
   0   0  12      149.19      139.91      7.80 o 
   1   0  12        3.93        2.05      4.23 o 
   2   0  12        0.53        1.32      5.03 o 
   3   0  12        2.39        2.15      5.33 o 
  -8   1  12       20.87       14.08      5.53 o 
  -7   1  12        0.51       -0.93      4.94 o 
  -6   1  12        2.69        2.18      4.42 o 
  -5   1  12        0.84       -3.22      3.90 o 
  -4   1  12        3.75        0.39      4.14 o 
  -3   1  12        0.14       -3.64      3.52 o 
  -2   1  12       12.58       18.71     10.41 o 
  -1   1  12      243.83      242.47     10.46 o 
   0   1  12       58.34       67.47      8.03 o 
   1   1  12        1.82        0.41      4.59 o 
   2   1  12        0.12       -4.57      4.91 o 
   3   1  12        0.16        3.66      5.43 o 
  -8   2  12        4.72       -5.20      4.75 o 
  -7   2  12        3.32        6.51      4.60 o 
  -6   2  12       51.08       49.78      6.12 o 
  -5   2  12        0.06        1.10      4.19 o 
  -4   2  12       37.41       38.52      6.91 o 
  -3   2  12       21.81       17.42      4.24 o 
  -2   2  12       27.87       25.70      6.17 o 
  -1   2  12      179.53      206.93      6.65 o 
   0   2  12      158.48      154.73      5.99 o 
   1   2  12        1.00        0.38      3.07 o 
   2   2  12        4.19       -2.79      3.82 o 
  -8   3  12       12.93       12.88      8.94 o 
  -7   3  12        0.60        0.07      7.27 o 
  -6   3  12        4.57        4.53      7.74 o 
  -5   3  12       33.31       21.17      8.29 o 
  -4   3  12       44.99       47.34      5.87 o 
  -3   3  12        4.84        7.14      3.47 o 
  -2   3  12       97.37      103.72      5.92 o 
  -1   3  12       20.06       18.69      3.82 o 
   0   3  12       25.46       31.97      4.20 o 
   1   3  12        0.37        2.05      4.14 o 
   2   3  12        3.43        7.26      4.64 o 
  -7   4  12      109.56      105.30     13.84 o 
  -6   4  12        6.29       11.12      7.54 o 
  -5   4  12       34.76       54.27     10.83 o 
  -4   4  12        0.43        2.68      7.06 o 
  -3   4  12       49.35       57.15     10.74 o 
  -2   4  12        6.04        1.18      4.99 o 
  -1   4  12        0.50        0.36      4.15 o 
   0   4  12        3.09        4.31      3.73 o 
   1   4  12       13.55       15.35      4.98 o 
  -7   5  12        1.55       -2.45      7.31 o 
  -6   5  12        0.01       -2.52      6.87 o 
  -5   5  12       11.15       15.72      7.96 o 
  -4   5  12       10.39       10.67      8.21 o 
  -3   5  12        0.01       -5.22      6.86 o 
  -2   5  12        0.20       -1.73      3.98 o 
  -1   5  12        0.04        4.66      4.53 o 
   0   5  12        0.81       -0.13      5.78 o 
  -5   6  12        4.44        8.00      7.86 o 
  -4   6  12        1.11        4.57      7.77 o 
  -3   6  12        7.76        3.15      7.85 o 
  -2   6  12        0.48        1.02      4.54 o 
  -2  -7  13        4.18       -5.85      5.84 o 
  -1  -7  13        6.31        3.04      4.84 o 
  -4  -6  13        0.69        3.53      4.77 o 
  -3  -6  13        4.86        3.88     11.08 o 
  -2  -6  13       52.02       49.97      6.38 o 
  -1  -6  13        0.15       -2.89      4.21 o 
   0  -6  13       58.05       57.70      6.70 o 
   1  -6  13        4.71       -0.22      4.69 o 
  -5  -5  13       12.73       12.44      7.69 o 
  -4  -5  13        0.72        2.93      4.24 o 
  -3  -5  13       22.73       14.18      4.93 o 
  -2  -5  13       39.72       29.77      5.25 o 
  -1  -5  13       96.58      109.78      7.78 o 
   0  -5  13       79.62       82.31      7.18 o 
   1  -5  13        7.34        4.60      4.33 o 
   2  -5  13        0.03        4.61      4.92 o 
  -6  -4  13        2.90        1.40      7.09 o 
  -5  -4  13       14.22       11.45      7.10 o 
  -4  -4  13       14.81        7.53      4.33 o 
  -3  -4  13       13.96        2.32      3.98 o 
  -2  -4  13       19.87       25.36      4.93 o 
  -1  -4  13       10.97        8.56      4.32 o 
   0  -4  13        1.02       -1.15      3.89 o 
   1  -4  13        0.14        0.41      4.32 o 
   2  -4  13        3.94       10.98      5.72 o 
  -7  -3  13        4.29        5.35      7.48 o 
  -6  -3  13       25.58       25.27      7.82 o 
  -5  -3  13       25.18       25.56      7.64 o 
  -4  -3  13        4.32        0.21      5.25 o 
  -3  -3  13       10.45        9.21      4.26 o 
  -2  -3  13        0.04        2.73      3.69 o 
  -1  -3  13       10.38        4.71      4.01 o 
   0  -3  13        0.27       -3.12      5.14 o 
   1  -3  13        0.07       -0.71      4.62 o 
   2  -3  13        7.94        8.08      7.21 o 
   3  -3  13       18.63       23.73      6.47 o 
  -7  -2  13        8.73        6.82      5.74 o 
  -6  -2  13       15.97       19.81      7.66 o 
  -5  -2  13        4.99        1.50      6.19 o 
  -4  -2  13        0.71        3.50      5.89 o 
  -3  -2  13       11.86       13.90      4.30 o 
  -2  -2  13       33.97       53.77      8.09 o 
  -1  -2  13        0.20       -0.93      3.98 o 
   0  -2  13       16.95       20.82      5.15 o 
   1  -2  13       26.41       25.03      8.06 o 
   2  -2  13       51.65       60.79     13.74 o 
   3  -2  13       12.05       18.28      6.43 o 
  -7  -1  13        0.04        1.20      5.03 o 
  -6  -1  13       15.64       11.16      6.53 o 
  -5  -1  13       14.34       20.78      7.05 o 
  -4  -1  13       71.63       81.29      9.72 o 
  -3  -1  13        0.35        0.46      4.82 o 
  -2  -1  13        6.03        1.58      4.24 o 
  -1  -1  13        1.54       -1.34      4.02 o 
   0  -1  13        0.51       -1.53      4.26 o 
   1  -1  13       29.93       30.91      6.55 o 
   2  -1  13        7.01       11.45      5.76 o 
  -7   0  13        0.00       -4.99      7.27 o 
  -6   0  13        0.53        1.04      4.69 o 
  -5   0  13        0.49       -7.35      4.90 o 
  -4   0  13        0.02        0.24      5.43 o 
  -3   0  13       88.88       83.98      6.66 o 
  -2   0  13       60.11       67.37      6.27 o 
  -1   0  13       49.49       55.91      6.30 o 
   0   0  13        8.19        7.86      8.03 o 
   1   0  13       20.75       19.17      6.25 o 
   2   0  13       23.06       13.56      5.88 o 
  -7   1  13        2.02       -2.20      4.76 o 
  -6   1  13       15.83       13.12      6.78 o 
  -5   1  13        4.28        1.35      4.66 o 
  -4   1  13       79.13       76.95      7.04 o 
  -3   1  13       23.17       11.55      8.99 o 
  -2   1  13        0.11        2.41      5.86 o 
  -1   1  13       34.45       31.36      5.53 o 
   0   1  13        6.53        2.83      4.58 o 
   1   1  13        0.68        2.95      5.06 o 
   2   1  13        3.78       -0.84      5.51 o 
  -7   2  13        0.02       -3.38      4.63 o 
  -6   2  13        7.56        5.74      5.45 o 
  -5   2  13       14.40        8.66      5.53 o 
  -4   2  13       16.35       13.31      4.96 o 
  -3   2  13        0.10       -4.71      3.43 o 
  -2   2  13       70.20       73.03      9.81 o 
  -1   2  13       11.83        7.22      4.30 o 
   0   2  13       15.82       11.94      4.60 o 
   1   2  13       11.18       13.71      5.47 o 
  -7   3  13       10.74       20.31      9.58 o 
  -6   3  13        1.30       -0.20      7.48 o 
  -5   3  13        0.25       -0.70      7.17 o 
  -4   3  13      124.22      124.02     13.74 o 
  -3   3  13        9.04       11.57      4.80 o 
  -2   3  13       34.81       34.44      4.10 o 
  -1   3  13        1.53       -0.77      3.44 o 
   0   3  13        0.50       -2.71      3.60 o 
  -6   4  13        1.30        0.17      7.56 o 
  -5   4  13        0.23       -0.32      7.75 o 
  -4   4  13        5.66        8.80      8.36 o 
  -3   4  13        0.77        0.91      7.89 o 
  -2   4  13        3.64        0.23      4.25 o 
  -1   4  13        2.49        0.62      4.65 o 
  -5   5  13        0.02       -0.59      7.63 o 
  -4   5  13        0.09       -3.17      7.53 o 
  -3   5  13        9.16       12.67      8.99 o 
  -2   5  13        2.99        4.00      4.64 o 
  -2  -6  14        0.84        3.08      5.12 o 
  -1  -6  14       17.13       11.11      5.08 o 
  -4  -5  14        2.49        3.69      6.76 o 
  -3  -5  14        3.69       -1.36      4.60 o 
  -2  -5  14        3.03       -1.87      4.23 o 
  -1  -5  14        6.61        6.93      4.53 o 
   0  -5  14      141.45      145.37     19.11 o 
   1  -5  14       93.87       84.53     12.12 o 
  -5  -4  14       35.94       26.82      8.66 o 
  -4  -4  14        6.85       13.36      7.40 o 
  -3  -4  14        0.11        2.99      4.10 o 
  -2  -4  14        4.44       -3.48      3.90 o 
  -1  -4  14       13.49       12.71      4.61 o 
   0  -4  14       34.23       28.24      5.51 o 
   1  -4  14        3.61        6.62      7.01 o 
  -6  -3  14      106.87      132.40     13.47 o 
  -5  -3  14        1.93       -0.22      6.58 o 
  -4  -3  14       20.46       26.01      7.45 o 
  -3  -3  14        1.17       -4.51      3.73 o 
  -2  -3  14       47.55       60.37      6.33 o 
  -1  -3  14        0.43        5.55      5.80 o 
   0  -3  14        5.58        6.17      4.63 o 
   1  -3  14        0.50       -1.15      4.79 o 
  -6  -2  14        2.77       -4.75      6.27 o 
  -5  -2  14        0.92        2.83      6.56 o 
  -4  -2  14       13.21       13.29      7.15 o 
  -3  -2  14        0.12        7.49      6.44 o 
  -2  -2  14        4.85        5.31      4.58 o 
  -1  -2  14       25.80       28.40      5.56 o 
   0  -2  14        0.06       10.37      5.28 o 
   1  -2  14       10.65        5.36      5.39 o 
  -7  -1  14        3.91        3.63      5.72 o 
  -6  -1  14       33.02       33.29      8.58 o 
  -5  -1  14       28.66       25.38      7.64 o 
  -4  -1  14       16.82        9.31      6.71 o 
  -3  -1  14        0.31       -1.67      4.20 o 
  -2  -1  14        1.57       -1.78      4.21 o 
  -1  -1  14       41.24       47.85      6.43 o 
   0  -1  14       37.18       37.00      6.17 o 
   1  -1  14        7.00        4.96      5.36 o 
  -7   0  14        6.59        3.52      5.28 o 
  -6   0  14       12.61       12.57     15.93 o 
  -5   0  14       27.92       21.83      5.85 o 
  -4   0  14        5.32       13.00      6.74 o 
  -3   0  14        0.03       -2.80      4.29 o 
  -2   0  14        7.08        6.57      7.91 o 
  -1   0  14       25.07       30.35      5.76 o 
   0   0  14        2.31        5.07      5.08 o 
   1   0  14        7.46        7.68      5.76 o 
  -7   1  14       21.03       21.11      5.93 o 
  -6   1  14        1.03       -3.91      4.71 o 
  -5   1  14        0.41       -2.43      4.63 o 
  -4   1  14        1.76        0.56      4.93 o 
  -3   1  14        3.08       -2.51      6.52 o 
  -2   1  14       18.48       26.15      5.36 o 
  -1   1  14        1.46       -0.53      4.75 o 
   0   1  14        1.12       -5.83      4.78 o 
   1   1  14        1.67        2.45      9.54 o 
  -6   2  14        1.00        3.18      4.97 o 
  -5   2  14       17.85       12.90      5.65 o 
  -4   2  14        0.03       -2.52      4.54 o 
  -3   2  14       63.49       65.95      7.15 o 
  -2   2  14        6.97        1.37      4.11 o 
  -1   2  14       53.80       60.03      6.01 o 
   0   2  14       63.75       92.07      8.17 o 
  -6   3  14       21.30       15.71      9.08 o 
  -5   3  14        8.06       11.95      8.38 o 
  -4   3  14        1.35        6.02      7.97 o 
  -3   3  14       55.86       60.90     11.25 o 
  -2   3  14       81.64      105.79      7.97 o 
  -1   3  14       39.84       30.85      5.29 o 
  -5   4  14        0.04       -1.37      7.65 o 
  -4   4  14        0.01       -4.80      7.88 o 
  -3   4  14       12.79       18.70     10.07 o 
  -4  -4  15        1.63        3.05      7.00 o 
  -3  -4  15        3.75       -0.38      5.99 o 
  -2  -4  15        3.49       -5.53      5.52 o 
  -1  -4  15       14.71       18.26      7.05 o 
  -5  -3  15       28.31       21.68      8.41 o 
  -4  -3  15       14.69       17.57      7.67 o 
  -3  -3  15        2.52       -2.00      4.23 o 
  -2  -3  15        2.20        6.05      6.97 o 
  -1  -3  15       73.31       84.12     18.67 o 
   0  -3  15       27.05       29.82      6.49 o 
  -5  -2  15       77.45       64.90     10.20 o 
  -4  -2  15        7.38       11.48      7.42 o 
  -3  -2  15        8.15        6.86      4.50 o 
  -2  -2  15        3.69       13.31      5.31 o 
  -1  -2  15       30.41       27.08      8.64 o 
   0  -2  15        0.01       -6.23      5.11 o 
  -6  -1  15       29.54       19.46      7.96 o 
  -5  -1  15       10.47        2.49      7.07 o 
  -4  -1  15       35.69       35.63      8.51 o 
  -3  -1  15        2.10        8.18      6.59 o 
  -2  -1  15        0.23       -4.00      4.60 o 
  -1  -1  15       23.44       25.02      6.09 o 
   0  -1  15       26.22       20.75      6.27 o 
  -6   0  15       46.97       33.82      6.74 o 
  -5   0  15        7.65        6.67      5.48 o 
  -4   0  15        1.83       -0.06      6.49 o 
  -3   0  15        2.86        7.19      6.56 o 
  -2   0  15       18.73        7.53      5.39 o 
  -1   0  15        7.36       13.67      5.85 o 
   0   0  15        1.80       -1.70      5.40 o 
  -6   1  15        4.88        1.17      5.49 o 
  -5   1  15        6.69       12.30      6.86 o 
  -4   1  15        0.11       -4.76      7.35 o 
  -3   1  15        0.31        2.69      5.43 o 
  -2   1  15        7.08       11.47      4.77 o 
  -1   1  15        0.97       -5.30      5.19 o 
  -5   2  15        5.54        4.83      7.58 o 
  -4   2  15        0.47       -5.21      5.03 o 
  -3   2  15        0.37       -3.54      4.96 o 
  -2   2  15       13.32       12.66      4.80 o 
  -3  -1  16       33.10       32.30      8.96 o 
                                                 
